# Supplementary material for: Path entropy-driven design of solid-state electrolytes
Source: Nat Commun. 2026 Apr 1;17:4736. doi: 10.1038/s41467-026-71316-z (PMC13216346; doi:10.1038/s41467-026-71316-z)
Supplement: Supplementary file 3 — Source Data [file 41467_2026_71316_MOESM3_ESM.xlsx]

## Sheet: Fig.2j
Fig.2j	Time (ps)	LS
	0	2
	0.02	2
	0.04	2
	0.06	2
	0.08	2
	0.1	2
	0.12	2
	0.14	2
	0.16	2
	0.18	2
	0.2	2
	0.22	2
	0.24	2
	0.26	2
	0.28	2
	0.3	2
	0.32	2
	0.34	2
	0.36	2
	0.38	2
	0.4	2
	0.42	2
	0.44	2
	0.46	2
	0.48	2
	0.5	2
	0.52	2
	0.54	2
	0.56	2
	0.58	2
	0.6	2
	0.62	2
	0.64	2
	0.66	2
	0.68	2
	0.7	2
	0.72	2
	0.74	2
	0.76	2
	0.78	2
	0.8	2
	0.82	2
	0.84	2
	0.86	2
	0.88	2
	0.9	2
	0.92	2
	0.94	2
	0.96	2
	0.98	2
	1	2
	1.02	2
	1.04	2
	1.06	2
	1.08	2
	1.1	2
	1.12	2
	1.14	2
	1.16	2
	1.18	2
	1.2	2
	1.22	2
	1.24	2
	1.26	2
	1.28	2
	1.3	2
	1.32	2
	1.34	2
	1.36	2
	1.38	2
	1.4	2
	1.42	2
	1.44	2
	1.46	2
	1.48	2
	1.5	2
	1.52	2
	1.54	2
	1.56	2
	1.58	2
	1.6	2
	1.62	2
	1.64	2
	1.66	2
	1.68	2
	1.7	2
	1.72	2
	1.74	2
	1.76	2
	1.78	2
	1.8	2
	1.82	2
	1.84	2
	1.86	2
	1.88	2
	1.9	2
	1.92	2
	1.94	2
	1.96	2
	1.98	2
	2	2
	2.02	2
	2.04	2
	2.06	2
	2.08	2
	2.1	2
	2.12	2
	2.14	2
	2.16	2
	2.18	2
	2.2	2
	2.22	2
	2.24	2
	2.26	2
	2.28	2
	2.3	2
	2.32	2
	2.34	2
	2.36	2
	2.38	2
	2.4	2
	2.42	2
	2.44	2
	2.46	2
	2.48	2
	2.5	2
	2.52	2
	2.54	2
	2.56	2
	2.58	2
	2.6	2
	2.62	2
	2.64	2
	2.66	2
	2.68	2
	2.7	2
	2.72	2
	2.74	2
	2.76	2
	2.78	2
	2.8	2
	2.82	2
	2.84	2
	2.86	2
	2.88	2
	2.9	2
	2.92	2
	2.94	2
	2.96	2
	2.98	2
	3	2
	3.02	2
	3.04	2
	3.06	2
	3.08	2
	3.1	2
	3.12	2
	3.14	2
	3.16	2
	3.18	2
	3.2	2
	3.22	2
	3.24	2
	3.26	2
	3.28	2
	3.3	2
	3.32	2
	3.34	2
	3.36	2
	3.38	2
	3.4	2
	3.42	2
	3.44	2
	3.46	2
	3.48	2
	3.5	2
	3.52	2
	3.54	2
	3.56	2
	3.58	2
	3.6	2
	3.62	2
	3.64	2
	3.66	2
	3.68	2
	3.7	2
	3.72	2
	3.74	2
	3.76	2
	3.78	2
	3.8	2
	3.82	2
	3.84	2
	3.86	2
	3.88	2
	3.9	2
	3.92	2
	3.94	2
	3.96	2
	3.98	2
	4	2
	4.02	2
	4.04	2
	4.06	2
	4.08	2
	4.1	2
	4.12	2
	4.14	2
	4.16	2
	4.18	2
	4.2	2
	4.22	2
	4.24	2
	4.26	2
	4.28	2
	4.3	2
	4.32	2
	4.34	2
	4.36	2
	4.38	2
	4.4	2
	4.42	2
	4.44	2
	4.46	2
	4.48	2
	4.5	2
	4.52	2
	4.54	2
	4.56	2
	4.58	2
	4.6	2
	4.62	2
	4.64	2
	4.66	2
	4.68	2
	4.7	2
	4.72	2
	4.74	2
	4.76	2
	4.78	2
	4.8	2
	4.82	2
	4.84	2
	4.86	2
	4.88	2
	4.9	2
	4.92	2
	4.94	2
	4.96	2
	4.98	2
	5	2
	5.02	2
	5.04	2
	5.06	2
	5.08	2
	5.1	2
	5.12	2
	5.14	2
	5.16	2
	5.18	2
	5.2	2
	5.22	2
	5.24	2
	5.26	2
	5.28	2
	5.3	2
	5.32	2
	5.34	2
	5.36	2
	5.38	2
	5.4	2
	5.42	2
	5.44	2
	5.46	2
	5.48	2
	5.5	2
	5.52	2
	5.54	2
	5.56	2
	5.58	2
	5.6	2
	5.62	2
	5.64	2
	5.66	2
	5.68	2
	5.7	2
	5.72	2
	5.74	2
	5.76	2
	5.78	2
	5.8	2
	5.82	2
	5.84	2
	5.86	2
	5.88	2
	5.9	2
	5.92	2
	5.94	2
	5.96	2
	5.98	2
	6	2
	6.02	2
	6.04	2
	6.06	2
	6.08	2
	6.1	2
	6.12	2
	6.14	2
	6.16	2
	6.18	2
	6.2	2
	6.22	2
	6.24	2
	6.26	2
	6.28	2
	6.3	2
	6.32	2
	6.34	2
	6.36	2
	6.38	2
	6.4	2
	6.42	2
	6.44	2
	6.46	2
	6.48	2
	6.5	2
	6.52	2
	6.54	2
	6.56	2
	6.58	2
	6.6	2
	6.62	2
	6.64	2
	6.66	2
	6.68	2
	6.7	2
	6.72	2
	6.74	2
	6.76	2
	6.78	2
	6.8	2
	6.82	2
	6.84	2
	6.86	2
	6.88	2
	6.9	2
	6.92	2
	6.94	2
	6.96	2
	6.98	2
	7	2
	7.02	2
	7.04	2
	7.06	2
	7.08	2
	7.1	2
	7.12	2
	7.14	2
	7.16	2
	7.18	2
	7.2	2
	7.22	2
	7.24	2
	7.26	2
	7.28	2
	7.3	2
	7.32	2
	7.34	2
	7.36	2
	7.38	2
	7.4	2
	7.42	2
	7.44	2
	7.46	2
	7.48	2
	7.5	2
	7.52	2
	7.54	2
	7.56	2
	7.58	2
	7.6	2
	7.62	2
	7.64	2
	7.66	2
	7.68	2
	7.7	2
	7.72	2
	7.74	2
	7.76	2
	7.78	2
	7.8	2
	7.82	2
	7.84	2
	7.86	2
	7.88	2
	7.9	2
	7.92	2
	7.94	2
	7.96	2
	7.98	2
	8	2
	8.02	2
	8.04	2
	8.06	2
	8.08	2
	8.1	2
	8.12	2
	8.14	2
	8.16	2
	8.18	2
	8.2	2
	8.22	2
	8.24	2
	8.26	2
	8.28	2
	8.3	2
	8.32	2
	8.34	2
	8.36	2
	8.38	2
	8.4	2
	8.42	2
	8.44	2
	8.46	2
	8.48	2
	8.5	2
	8.52	2
	8.54	2
	8.56	2
	8.58	2
	8.6	2
	8.62	2
	8.64	2
	8.66	2
	8.68	2
	8.7	2
	8.72	2
	8.74	2
	8.76	2
	8.78	2
	8.8	2
	8.82	2
	8.84	2
	8.86	2
	8.88	2
	8.9	2
	8.92	2
	8.94	2
	8.96	2
	8.98	2
	9	2
	9.02	2
	9.04	2
	9.06	2
	9.08	2
	9.1	2
	9.12	2
	9.14	2
	9.16	2
	9.18	2
	9.2	2
	9.22	2
	9.24	2
	9.26	2
	9.28	2
	9.3	2
	9.32	2
	9.34	2
	9.36	2
	9.38	2
	9.4	2
	9.42	2
	9.44	2
	9.46	2
	9.48	2
	9.5	2
	9.52	2
	9.54	2
	9.56	2
	9.58	2
	9.6	2
	9.62	2
	9.64	2
	9.66	2
	9.68	2
	9.7	2
	9.72	2
	9.74	2
	9.76	2
	9.78	2
	9.8	2
	9.82	2
	9.84	2
	9.86	2
	9.88	2
	9.9	2
	9.92	2
	9.94	2
	9.96	2
	9.98	2
	10	2
	10.02	2
	10.04	2
	10.06	2
	10.08	2
	10.1	2
	10.12	2
	10.14	2
	10.16	2
	10.18	2
	10.2	2
	10.22	2
	10.24	2
	10.26	2
	10.28	2
	10.3	2
	10.32	2
	10.34	2
	10.36	2
	10.38	2
	10.4	2
	10.42	2
	10.44	2
	10.46	2
	10.48	2
	10.5	2
	10.52	2
	10.54	2
	10.56	2
	10.58	2
	10.6	2
	10.62	2
	10.64	2
	10.66	2
	10.68	2
	10.7	2
	10.72	2
	10.74	2
	10.76	2
	10.78	2
	10.8	2
	10.82	2
	10.84	2
	10.86	2
	10.88	2
	10.9	2
	10.92	2
	10.94	2
	10.96	2
	10.98	2
	11	2
	11.02	2
	11.04	2
	11.06	2
	11.08	2
	11.1	2
	11.12	2
	11.14	2
	11.16	2
	11.18	2
	11.2	2
	11.22	2
	11.24	2
	11.26	2
	11.28	2
	11.3	2
	11.32	2
	11.34	2
	11.36	2
	11.38	2
	11.4	2
	11.42	2
	11.44	2
	11.46	2
	11.48	2
	11.5	2
	11.52	2
	11.54	2
	11.56	2
	11.58	2
	11.6	2
	11.62	2
	11.64	2
	11.66	2
	11.68	2
	11.7	2
	11.72	2
	11.74	2
	11.76	2
	11.78	2
	11.8	2
	11.82	2
	11.84	2
	11.86	2
	11.88	2
	11.9	2
	11.92	2
	11.94	2
	11.96	2
	11.98	2
	12	2
	12.02	2
	12.04	2
	12.06	2
	12.08	2
	12.1	2
	12.12	2
	12.14	2
	12.16	2
	12.18	2
	12.2	2
	12.22	2
	12.24	2
	12.26	2
	12.28	2
	12.3	2
	12.32	2
	12.34	2
	12.36	2
	12.38	2
	12.4	2
	12.42	2
	12.44	2
	12.46	2
	12.48	2
	12.5	2
	12.52	2
	12.54	2
	12.56	2
	12.58	2
	12.6	2
	12.62	2
	12.64	2
	12.66	2
	12.68	2
	12.7	2
	12.72	2
	12.74	2
	12.76	2
	12.78	2
	12.8	2
	12.82	2
	12.84	2
	12.86	2
	12.88	2
	12.9	2
	12.92	2
	12.94	2
	12.96	2
	12.98	2
	13	2
	13.02	2
	13.04	2
	13.06	2
	13.08	2
	13.1	2
	13.12	2
	13.14	2
	13.16	2
	13.18	2
	13.2	2
	13.22	2
	13.24	2
	13.26	2
	13.28	2
	13.3	2
	13.32	2
	13.34	2
	13.36	2
	13.38	2
	13.4	2
	13.42	2
	13.44	2
	13.46	2
	13.48	2
	13.5	2
	13.52	2
	13.54	2
	13.56	2
	13.58	2
	13.6	2
	13.62	2
	13.64	2
	13.66	2
	13.68	2
	13.7	2
	13.72	2
	13.74	2
	13.76	2
	13.78	2
	13.8	2
	13.82	2
	13.84	2
	13.86	2
	13.88	2
	13.9	2
	13.92	2
	13.94	2
	13.96	2
	13.98	2
	14	2
	14.02	2
	14.04	2
	14.06	2
	14.08	2
	14.1	2
	14.12	2
	14.14	2
	14.16	2
	14.18	2
	14.2	2
	14.22	2
	14.24	2
	14.26	2
	14.28	2
	14.3	2
	14.32	2
	14.34	2
	14.36	2
	14.38	2
	14.4	2
	14.42	2
	14.44	2
	14.46	2
	14.48	2
	14.5	2
	14.52	2
	14.54	2
	14.56	2
	14.58	2
	14.6	2
	14.62	2
	14.64	2
	14.66	2
	14.68	2
	14.7	2
	14.72	2
	14.74	2
	14.76	2
	14.78	2
	14.8	2
	14.82	2
	14.84	2
	14.86	2
	14.88	2
	14.9	2
	14.92	2
	14.94	2
	14.96	2
	14.98	2
	15	2
	15.02	2
	15.04	2
	15.06	2
	15.08	2
	15.1	2
	15.12	2
	15.14	2
	15.16	2
	15.18	2
	15.2	2
	15.22	2
	15.24	2
	15.26	2
	15.28	2
	15.3	2
	15.32	2
	15.34	2
	15.36	2
	15.38	2
	15.4	2
	15.42	2
	15.44	2
	15.46	2
	15.48	2
	15.5	2
	15.52	2
	15.54	2
	15.56	2
	15.58	2
	15.6	2
	15.62	2
	15.64	2
	15.66	2
	15.68	2
	15.7	2
	15.72	2
	15.74	2
	15.76	2
	15.78	2
	15.8	2
	15.82	2
	15.84	2
	15.86	2
	15.88	2
	15.9	2
	15.92	2
	15.94	2
	15.96	2
	15.98	2
	16	2
	16.02	2
	16.04	2
	16.06	2
	16.08	2
	16.1	2
	16.12	2
	16.14	2
	16.16	2
	16.18	2
	16.2	2
	16.22	2
	16.24	2
	16.26	2
	16.28	2
	16.3	2
	16.32	2
	16.34	2
	16.36	2
	16.38	2
	16.4	2
	16.42	2
	16.44	2
	16.46	2
	16.48	2
	16.5	2
	16.52	2
	16.54	2
	16.56	2
	16.58	2
	16.6	2
	16.62	2
	16.64	2
	16.66	2
	16.68	2
	16.7	2
	16.72	2
	16.74	2
	16.76	2
	16.78	2
	16.8	2
	16.82	2
	16.84	2
	16.86	2
	16.88	2
	16.9	2
	16.92	2
	16.94	2
	16.96	2
	16.98	2
	17	2
	17.02	2
	17.04	2
	17.06	2
	17.08	2
	17.1	2
	17.12	2
	17.14	2
	17.16	2
	17.18	2
	17.2	2
	17.22	2
	17.24	2
	17.26	2
	17.28	2
	17.3	2
	17.32	2
	17.34	2
	17.36	2
	17.38	2
	17.4	2
	17.42	2
	17.44	2
	17.46	2
	17.48	2
	17.5	2
	17.52	2
	17.54	2
	17.56	2
	17.58	2
	17.6	2
	17.62	2
	17.64	2
	17.66	2
	17.68	2
	17.7	2
	17.72	2
	17.74	2
	17.76	2
	17.78	2
	17.8	2
	17.82	2
	17.84	2
	17.86	2
	17.88	2
	17.9	2
	17.92	2
	17.94	2
	17.96	2
	17.98	2
	18	2
	18.02	2
	18.04	2
	18.06	2
	18.08	2
	18.1	2
	18.12	2
	18.14	2
	18.16	2
	18.18	2
	18.2	2
	18.22	2
	18.24	2
	18.26	2
	18.28	2
	18.3	2
	18.32	2
	18.34	2
	18.36	2
	18.38	2
	18.4	2
	18.42	2
	18.44	2
	18.46	2
	18.48	2
	18.5	2
	18.52	2
	18.54	2
	18.56	2
	18.58	2
	18.6	2
	18.62	2
	18.64	2
	18.66	2
	18.68	2
	18.7	2
	18.72	2
	18.74	2
	18.76	2
	18.78	2
	18.8	2
	18.82	2
	18.84	2
	18.86	2
	18.88	2
	18.9	2
	18.92	2
	18.94	2
	18.96	2
	18.98	2
	19	2
	19.02	2
	19.04	2
	19.06	2
	19.08	2
	19.1	2
	19.12	2
	19.14	2
	19.16	2
	19.18	2
	19.2	2
	19.22	2
	19.24	2
	19.26	2
	19.28	2
	19.3	2
	19.32	2
	19.34	2
	19.36	2
	19.38	2
	19.4	2
	19.42	2
	19.44	2
	19.46	2
	19.48	2
	19.5	2
	19.52	2
	19.54	2
	19.56	2
	19.58	2
	19.6	2
	19.62	2
	19.64	2
	19.66	2
	19.68	2
	19.7	2
	19.72	2
	19.74	2
	19.76	2
	19.78	2
	19.8	2
	19.82	2
	19.84	2
	19.86	2
	19.88	2
	19.9	2
	19.92	2
	19.94	2
	19.96	2
	19.98	2
	20	2
	20.02	2
	20.04	2
	20.06	2
	20.08	2
	20.1	2
	20.12	2
	20.14	2
	20.16	2
	20.18	2
	20.2	2
	20.22	2
	20.24	2
	20.26	2
	20.28	2
	20.3	2
	20.32	2
	20.34	2
	20.36	2
	20.38	2
	20.4	2
	20.42	2
	20.44	2
	20.46	2
	20.48	2
	20.5	2
	20.52	2
	20.54	2
	20.56	2
	20.58	2
	20.6	2
	20.62	2
	20.64	2
	20.66	2
	20.68	2
	20.7	2
	20.72	2
	20.74	2
	20.76	2
	20.78	2
	20.8	2
	20.82	2
	20.84	2
	20.86	2
	20.88	2
	20.9	2
	20.92	2
	20.94	2
	20.96	2
	20.98	2
	21	2
	21.02	2
	21.04	2
	21.06	2
	21.08	2
	21.1	2
	21.12	2
	21.14	2
	21.16	2
	21.18	2
	21.2	2
	21.22	2
	21.24	2
	21.26	2
	21.28	2
	21.3	2
	21.32	2
	21.34	2
	21.36	2
	21.38	2
	21.4	2
	21.42	2
	21.44	2
	21.46	2
	21.48	2
	21.5	2
	21.52	2
	21.54	2
	21.56	2
	21.58	2
	21.6	2
	21.62	2
	21.64	2
	21.66	2
	21.68	2
	21.7	2
	21.72	2
	21.74	2
	21.76	2
	21.78	2
	21.8	2
	21.82	2
	21.84	2
	21.86	2
	21.88	2
	21.9	2
	21.92	2
	21.94	2
	21.96	2
	21.98	2
	22	2
	22.02	2
	22.04	2
	22.06	2
	22.08	2
	22.1	2
	22.12	2
	22.14	2
	22.16	2
	22.18	2
	22.2	2
	22.22	2
	22.24	2
	22.26	2
	22.28	2
	22.3	2
	22.32	2
	22.34	2
	22.36	2
	22.38	2
	22.4	2
	22.42	2
	22.44	2
	22.46	2
	22.48	2
	22.5	2
	22.52	2
	22.54	2
	22.56	2
	22.58	2
	22.6	2
	22.62	2
	22.64	2
	22.66	2
	22.68	2
	22.7	2
	22.72	2
	22.74	2
	22.76	2
	22.78	2
	22.8	2
	22.82	2
	22.84	2
	22.86	2
	22.88	3
	22.9	3
	22.92	3
	22.94	3
	22.96	3
	22.98	3
	23	3
	23.02	3
	23.04	2
	23.06	2
	23.08	2
	23.1	3
	23.12	3
	23.14	3
	23.16	2
	23.18	2
	23.2	2
	23.22	2
	23.24	2
	23.26	2
	23.28	2
	23.3	3
	23.32	3
	23.34	2
	23.36	2
	23.38	2
	23.4	2
	23.42	2
	23.44	2
	23.46	2
	23.48	2
	23.5	2
	23.52	3
	23.54	3
	23.56	3
	23.58	3
	23.6	3
	23.62	3
	23.64	3
	23.66	2
	23.68	2
	23.7	2
	23.72	2
	23.74	2
	23.76	2
	23.78	2
	23.8	2
	23.82	2
	23.84	2
	23.86	2
	23.88	2
	23.9	2
	23.92	2
	23.94	2
	23.96	2
	23.98	2
	24	2
	24.02	2
	24.04	2
	24.06	3
	24.08	3
	24.1	3
	24.12	3
	24.14	3
	24.16	3
	24.18	3
	24.2	3
	24.22	3
	24.24	3
	24.26	3
	24.28	3
	24.3	3
	24.32	3
	24.34	3
	24.36	2
	24.38	2
	24.4	3
	24.42	3
	24.44	3
	24.46	3
	24.48	3
	24.5	3
	24.52	3
	24.54	2
	24.56	2
	24.58	2
	24.6	2
	24.62	2
	24.64	3
	24.66	3
	24.68	2
	24.7	2
	24.72	2
	24.74	2
	24.76	2
	24.78	2
	24.8	2
	24.82	2
	24.84	2
	24.86	2
	24.88	2
	24.9	2
	24.92	2
	24.94	2
	24.96	2
	24.98	2
	25	2
	25.02	2
	25.04	2
	25.06	2
	25.08	2
	25.1	2
	25.12	2
	25.14	2
	25.16	2
	25.18	2
	25.2	2
	25.22	2
	25.24	2
	25.26	2
	25.28	2
	25.3	2
	25.32	2
	25.34	2
	25.36	2
	25.38	2
	25.4	2
	25.42	2
	25.44	2
	25.46	2
	25.48	2
	25.5	2
	25.52	2
	25.54	2
	25.56	2
	25.58	2
	25.6	2
	25.62	2
	25.64	2
	25.66	2
	25.68	2
	25.7	2
	25.72	2
	25.74	2
	25.76	2
	25.78	2
	25.8	2
	25.82	2
	25.84	2
	25.86	2
	25.88	2
	25.9	2
	25.92	2
	25.94	2
	25.96	2
	25.98	2
	26	3
	26.02	3
	26.04	2
	26.06	2
	26.08	2
	26.1	2
	26.12	2
	26.14	2
	26.16	2
	26.18	2
	26.2	2
	26.22	2
	26.24	2
	26.26	2
	26.28	2
	26.3	2
	26.32	2
	26.34	2
	26.36	2
	26.38	2
	26.4	2
	26.42	2
	26.44	2
	26.46	2
	26.48	2
	26.5	2
	26.52	2
	26.54	2
	26.56	2
	26.58	2
	26.6	2
	26.62	2
	26.64	2
	26.66	2
	26.68	2
	26.7	2
	26.72	2
	26.74	2
	26.76	2
	26.78	2
	26.8	2
	26.82	2
	26.84	2
	26.86	2
	26.88	2
	26.9	2
	26.92	2
	26.94	2
	26.96	2
	26.98	2
	27	2
	27.02	2
	27.04	2
	27.06	2
	27.08	2
	27.1	2
	27.12	2
	27.14	2
	27.16	2
	27.18	2
	27.2	2
	27.22	2
	27.24	2
	27.26	2
	27.28	2
	27.3	2
	27.32	2
	27.34	2
	27.36	2
	27.38	2
	27.4	2
	27.42	2
	27.44	2
	27.46	2
	27.48	2
	27.5	2
	27.52	2
	27.54	2
	27.56	2
	27.58	2
	27.6	2
	27.62	2
	27.64	2
	27.66	2
	27.68	2
	27.7	2
	27.72	2
	27.74	2
	27.76	2
	27.78	2
	27.8	2
	27.82	2
	27.84	2
	27.86	2
	27.88	2
	27.9	2
	27.92	2
	27.94	2
	27.96	2
	27.98	2
	28	2
	28.02	2
	28.04	2
	28.06	2
	28.08	2
	28.1	2
	28.12	2
	28.14	2
	28.16	2
	28.18	2
	28.2	2
	28.22	2
	28.24	2
	28.26	2
	28.28	2
	28.3	2
	28.32	2
	28.34	2
	28.36	2
	28.38	2
	28.4	2
	28.42	2
	28.44	2
	28.46	2
	28.48	2
	28.5	2
	28.52	2
	28.54	2
	28.56	2
	28.58	2
	28.6	2
	28.62	2
	28.64	2
	28.66	2
	28.68	2
	28.7	2
	28.72	2
	28.74	2
	28.76	2
	28.78	2
	28.8	2
	28.82	2
	28.84	2
	28.86	2
	28.88	2
	28.9	2
	28.92	2
	28.94	2
	28.96	2
	28.98	2
	29	2
	29.02	2
	29.04	2
	29.06	2
	29.08	2
	29.1	2
	29.12	2
	29.14	2
	29.16	2
	29.18	2
	29.2	2
	29.22	2
	29.24	2
	29.26	2
	29.28	2
	29.3	2
	29.32	2
	29.34	2
	29.36	2
	29.38	2
	29.4	2
	29.42	2
	29.44	2
	29.46	2
	29.48	2
	29.5	2
	29.52	2
	29.54	2
	29.56	2
	29.58	2
	29.6	2
	29.62	2
	29.64	2
	29.66	2
	29.68	2
	29.7	2
	29.72	2
	29.74	2
	29.76	2
	29.78	2
	29.8	2
	29.82	2
	29.84	2
	29.86	2
	29.88	2
	29.9	2
	29.92	2
	29.94	2
	29.96	2
	29.98	2
	30	2
	30.02	2
	30.04	2
	30.06	2
	30.08	2
	30.1	2
	30.12	2
	30.14	2
	30.16	2
	30.18	2
	30.2	2
	30.22	2
	30.24	2
	30.26	2
	30.28	2
	30.3	2
	30.32	2
	30.34	2
	30.36	2
	30.38	2
	30.4	2
	30.42	2
	30.44	2
	30.46	2
	30.48	2
	30.5	2
	30.52	2
	30.54	2
	30.56	2
	30.58	2
	30.6	2
	30.62	2
	30.64	2
	30.66	2
	30.68	2
	30.7	2
	30.72	2
	30.74	2
	30.76	2
	30.78	2
	30.8	2
	30.82	2
	30.84	2
	30.86	2
	30.88	2
	30.9	2
	30.92	2
	30.94	2
	30.96	2
	30.98	2
	31	2
	31.02	2
	31.04	2
	31.06	2
	31.08	2
	31.1	2
	31.12	2
	31.14	2
	31.16	2
	31.18	2
	31.2	2
	31.22	2
	31.24	2
	31.26	2
	31.28	2
	31.3	2
	31.32	2
	31.34	2
	31.36	2
	31.38	2
	31.4	2
	31.42	2
	31.44	2
	31.46	2
	31.48	2
	31.5	2
	31.52	2
	31.54	2
	31.56	2
	31.58	2
	31.6	2
	31.62	2
	31.64	2
	31.66	2
	31.68	2
	31.7	2
	31.72	2
	31.74	2
	31.76	2
	31.78	2
	31.8	2
	31.82	2
	31.84	2
	31.86	2
	31.88	2
	31.9	2
	31.92	2
	31.94	2
	31.96	2
	31.98	2
	32	2
	32.02	2
	32.04	2
	32.06	2
	32.08	2
	32.1	2
	32.12	2
	32.14	2
	32.16	2
	32.18	2
	32.2	2
	32.22	2
	32.24	2
	32.26	2
	32.28	2
	32.3	2
	32.32	2
	32.34	2
	32.36	2
	32.38	2
	32.4	2
	32.42	2
	32.44	2
	32.46	2
	32.48	2
	32.5	2
	32.52	2
	32.54	2
	32.56	2
	32.58	2
	32.6	2
	32.62	2
	32.64	2
	32.66	2
	32.68	2
	32.7	2
	32.72	2
	32.74	2
	32.76	2
	32.78	2
	32.8	2
	32.82	2
	32.84	2
	32.86	2
	32.88	2
	32.9	2
	32.92	2
	32.94	2
	32.96	2
	32.98	2
	33	2
	33.02	2
	33.04	2
	33.06	2
	33.08	2
	33.1	2
	33.12	2
	33.14	2
	33.16	2
	33.18	2
	33.2	2
	33.22	2
	33.24	2
	33.26	2
	33.28	2
	33.3	2
	33.32	2
	33.34	2
	33.36	2
	33.38	2
	33.4	2
	33.42	2
	33.44	2
	33.46	2
	33.48	2
	33.5	2
	33.52	2
	33.54	2
	33.56	2
	33.58	2
	33.6	2
	33.62	2
	33.64	2
	33.66	2
	33.68	2
	33.7	2
	33.72	2
	33.74	2
	33.76	2
	33.78	2
	33.8	2
	33.82	2
	33.84	2
	33.86	2
	33.88	2
	33.9	2
	33.92	2
	33.94	2
	33.96	2
	33.98	2
	34	2
	34.02	2
	34.04	2
	34.06	2
	34.08	2
	34.1	2
	34.12	2
	34.14	2
	34.16	2
	34.18	2
	34.2	2
	34.22	2
	34.24	2
	34.26	2
	34.28	2
	34.3	2
	34.32	2
	34.34	2
	34.36	2
	34.38	2
	34.4	2
	34.42	2
	34.44	2
	34.46	2
	34.48	2
	34.5	2
	34.52	2
	34.54	2
	34.56	2
	34.58	2
	34.6	2
	34.62	2
	34.64	2
	34.66	2
	34.68	2
	34.7	2
	34.72	2
	34.74	2
	34.76	2
	34.78	2
	34.8	2
	34.82	2
	34.84	2
	34.86	2
	34.88	2
	34.9	2
	34.92	2
	34.94	2
	34.96	2
	34.98	2
	35	2
	35.02	2
	35.04	2
	35.06	2
	35.08	2
	35.1	2
	35.12	2
	35.14	2
	35.16	2
	35.18	2
	35.2	2
	35.22	2
	35.24	2
	35.26	2
	35.28	2
	35.3	2
	35.32	2
	35.34	2
	35.36	2
	35.38	2
	35.4	2
	35.42	2
	35.44	2
	35.46	2
	35.48	2
	35.5	2
	35.52	2
	35.54	2
	35.56	2
	35.58	2
	35.6	2
	35.62	2
	35.64	2
	35.66	2
	35.68	2
	35.7	2
	35.72	2
	35.74	2
	35.76	2
	35.78	2
	35.8	2
	35.82	2
	35.84	2
	35.86	2
	35.88	2
	35.9	2
	35.92	2
	35.94	2
	35.96	2
	35.98	2
	36	2
	36.02	2
	36.04	2
	36.06	2
	36.08	2
	36.1	2
	36.12	2
	36.14	2
	36.16	2
	36.18	2
	36.2	2
	36.22	2
	36.24	2
	36.26	2
	36.28	2
	36.3	2
	36.32	2
	36.34	2
	36.36	2
	36.38	2
	36.4	2
	36.42	2
	36.44	2
	36.46	2
	36.48	2
	36.5	2
	36.52	2
	36.54	2
	36.56	2
	36.58	2
	36.6	2
	36.62	2
	36.64	2
	36.66	2
	36.68	2
	36.7	2
	36.72	2
	36.74	2
	36.76	2
	36.78	2
	36.8	2
	36.82	2
	36.84	2
	36.86	2
	36.88	2
	36.9	2
	36.92	2
	36.94	2
	36.96	2
	36.98	2
	37	2
	37.02	2
	37.04	2
	37.06	2
	37.08	2
	37.1	2
	37.12	2
	37.14	2
	37.16	2
	37.18	2
	37.2	2
	37.22	2
	37.24	2
	37.26	2
	37.28	2
	37.3	2
	37.32	2
	37.34	2
	37.36	2
	37.38	2
	37.4	2
	37.42	2
	37.44	2
	37.46	2
	37.48	2
	37.5	2
	37.52	2
	37.54	2
	37.56	2
	37.58	2
	37.6	2
	37.62	2
	37.64	2
	37.66	2
	37.68	2
	37.7	2
	37.72	2
	37.74	2
	37.76	2
	37.78	2
	37.8	2
	37.82	2
	37.84	2
	37.86	2
	37.88	2
	37.9	2
	37.92	2
	37.94	2
	37.96	2
	37.98	2
	38	2
	38.02	2
	38.04	2
	38.06	2
	38.08	2
	38.1	2
	38.12	2
	38.14	2
	38.16	2
	38.18	2
	38.2	2
	38.22	2
	38.24	2
	38.26	2
	38.28	3
	38.3	3
	38.32	3
	38.34	3
	38.36	3
	38.38	2
	38.4	2
	38.42	2
	38.44	2
	38.46	2
	38.48	2
	38.5	2
	38.52	2
	38.54	2
	38.56	2
	38.58	2
	38.6	2
	38.62	2
	38.64	2
	38.66	2
	38.68	2
	38.7	2
	38.72	2
	38.74	2
	38.76	3
	38.78	3
	38.8	3
	38.82	2
	38.84	2
	38.86	3
	38.88	3
	38.9	3
	38.92	3
	38.94	3
	38.96	3
	38.98	3
	39	2
	39.02	2
	39.04	2
	39.06	2
	39.08	2
	39.1	2
	39.12	2
	39.14	2
	39.16	2
	39.18	2
	39.2	2
	39.22	2
	39.24	2
	39.26	2
	39.28	2
	39.3	2
	39.32	2
	39.34	2
	39.36	2
	39.38	2
	39.4	2
	39.42	2
	39.44	2
	39.46	2
	39.48	2
	39.5	3
	39.52	3
	39.54	2
	39.56	3
	39.58	3
	39.6	3
	39.62	3
	39.64	3
	39.66	3
	39.68	3
	39.7	2
	39.72	2
	39.74	2
	39.76	2
	39.78	2
	39.8	2
	39.82	2
	39.84	2
	39.86	2
	39.88	2
	39.9	2
	39.92	2
	39.94	2
	39.96	2
[truncated: 58,002 more rows]

## Sheet: Fig.2k
Fig.2k	process1	process2	process3	process4	process5	Lag time
	9656.22	1631.67	634.534	188.682	29.7872	100
	17162.8	2547.78	960.219	325.588	31.3066	200
	22759.8	3301.07	1208.06	426.539	89.2343	300
	29394.6	3869.93	1310.73	534.792	179.283	400
	32893.4	4393.48	1383.22	576.826	79.6834	500
	35136.7	4720.72	1491.42	648.006	96.3736	600
	38800.6	5057.6	1565.62	698.159	207.623	700
	42618.5	5305.32	1633.88	679.723	301.887	800
	45440.6	5456	1720.43	667.941	148.663	900
	47102.7	5672.44	1789.97	610.315	165.562	1000

## Sheet: Fig.3e
Fig. 3e	D1 (Å))	D2(Å))	Free energy(kJ/mol)
	-5.08429	-5.06905	424.886
	-4.65733	-5.06905	424.886
	-4.23036	-5.06905	424.886
	-3.8034	-5.06905	424.886
	-3.37643	-5.06905	424.886
	-2.94947	-5.06905	424.886
	-2.52251	-5.06905	424.886
	-2.09554	-5.06905	424.886
	-1.66858	-5.06905	424.886
	-1.24162	-5.06905	424.886
	-0.814652	-5.06905	424.886
	-0.387688	-5.06905	424.886
	0.0392756	-5.06905	424.886
	0.466239	-5.06905	424.886
	0.893203	-5.06905	424.886
	1.32017	-5.06905	424.886
	1.74713	-5.06905	424.886
	2.17409	-5.06905	424.886
	2.60106	-5.06905	424.886
	3.02802	-5.06905	424.886
	3.45499	-5.06905	424.886
	3.88195	-5.06905	424.886
	4.30891	-5.06905	424.886
	4.73588	-5.06905	424.886
	5.16284	-5.06905	424.886
	5.58981	-5.06905	424.886
	6.01677	-5.06905	424.886
	6.44373	-5.06905	424.886
	6.8707	-5.06905	424.886
	7.29766	-5.06905	424.886
	7.72462	-5.06905	424.886
	8.15159	-5.06905	424.886
	8.57855	-5.06905	424.886
	9.00552	-5.06905	424.886
	9.43248	-5.06905	424.886
	9.85944	-5.06905	424.886
	10.2864	-5.06905	424.886
	10.7134	-5.06905	424.886
	11.1403	-5.06905	424.886
	11.5673	-5.06905	424.886
	11.9943	-5.06905	424.886
	12.4212	-5.06905	424.886
	12.8482	-5.06905	424.886
	13.2752	-5.06905	424.886
	13.7021	-5.06905	424.886
	14.1291	-5.06905	424.886
	14.556	-5.06905	424.886
	14.983	-5.06905	424.886
	15.41	-5.06905	424.886
	15.8369	-5.06905	424.886
	16.2639	-5.06905	424.886
	-5.08429	-4.64604	424.886
	-4.65733	-4.64604	424.886
	-4.23036	-4.64604	424.886
	-3.8034	-4.64604	424.886
	-3.37643	-4.64604	424.886
	-2.94947	-4.64604	424.886
	-2.52251	-4.64604	424.886
	-2.09554	-4.64604	424.886
	-1.66858	-4.64604	424.886
	-1.24162	-4.64604	424.886
	-0.814652	-4.64604	424.886
	-0.387688	-4.64604	424.886
	0.0392756	-4.64604	424.886
	0.466239	-4.64604	424.886
	0.893203	-4.64604	424.886
	1.32017	-4.64604	424.886
	1.74713	-4.64604	424.886
	2.17409	-4.64604	424.886
	2.60106	-4.64604	424.885
	3.02802	-4.64604	424.877
	3.45499	-4.64604	424.861
	3.88195	-4.64604	424.844
	4.30891	-4.64604	424.832
	4.73588	-4.64604	424.829
	5.16284	-4.64604	424.835
	5.58981	-4.64604	424.847
	6.01677	-4.64604	424.858
	6.44373	-4.64604	424.863
	6.8707	-4.64604	424.865
	7.29766	-4.64604	424.854
	7.72462	-4.64604	424.833
	8.15159	-4.64604	424.814
	8.57855	-4.64604	424.808
	9.00552	-4.64604	424.818
	9.43248	-4.64604	424.84
	9.85944	-4.64604	424.865
	10.2864	-4.64604	424.881
	10.7134	-4.64604	424.886
	11.1403	-4.64604	424.886
	11.5673	-4.64604	424.886
	11.9943	-4.64604	424.886
	12.4212	-4.64604	424.886
	12.8482	-4.64604	424.886
	13.2752	-4.64604	424.886
	13.7021	-4.64604	424.886
	14.1291	-4.64604	424.886
	14.556	-4.64604	424.886
	14.983	-4.64604	424.886
	15.41	-4.64604	424.886
	15.8369	-4.64604	424.886
	16.2639	-4.64604	424.886
	-5.08429	-4.22304	424.886
	-4.65733	-4.22304	424.886
	-4.23036	-4.22304	424.886
	-3.8034	-4.22304	424.886
	-3.37643	-4.22304	424.886
	-2.94947	-4.22304	424.886
	-2.52251	-4.22304	424.886
	-2.09554	-4.22304	424.886
	-1.66858	-4.22304	424.886
	-1.24162	-4.22304	424.886
	-0.814652	-4.22304	424.886
	-0.387688	-4.22304	424.886
	0.0392756	-4.22304	424.886
	0.466239	-4.22304	424.886
	0.893203	-4.22304	424.886
	1.32017	-4.22304	424.885
	1.74713	-4.22304	424.864
	2.17409	-4.22304	424.8
	2.60106	-4.22304	424.704
	3.02802	-4.22304	424.598
	3.45499	-4.22304	424.493
	3.88195	-4.22304	424.402
	4.30891	-4.22304	424.341
	4.73588	-4.22304	424.313
	5.16284	-4.22304	424.321
	5.58981	-4.22304	424.361
	6.01677	-4.22304	424.396
	6.44373	-4.22304	424.382
	6.8707	-4.22304	424.338
	7.29766	-4.22304	424.276
	7.72462	-4.22304	424.218
	8.15159	-4.22304	424.188
	8.57855	-4.22304	424.2
	9.00552	-4.22304	424.255
	9.43248	-4.22304	424.349
	9.85944	-4.22304	424.471
	10.2864	-4.22304	424.606
	10.7134	-4.22304	424.738
	11.1403	-4.22304	424.839
	11.5673	-4.22304	424.882
	11.9943	-4.22304	424.886
	12.4212	-4.22304	424.886
	12.8482	-4.22304	424.886
	13.2752	-4.22304	424.886
	13.7021	-4.22304	424.886
	14.1291	-4.22304	424.886
	14.556	-4.22304	424.886
	14.983	-4.22304	424.886
	15.41	-4.22304	424.886
	15.8369	-4.22304	424.886
	16.2639	-4.22304	424.886
	-5.08429	-3.80003	424.886
	-4.65733	-3.80003	424.886
	-4.23036	-3.80003	424.886
	-3.8034	-3.80003	424.886
	-3.37643	-3.80003	424.886
	-2.94947	-3.80003	424.886
	-2.52251	-3.80003	424.886
	-2.09554	-3.80003	424.886
	-1.66858	-3.80003	424.886
	-1.24162	-3.80003	424.886
	-0.814652	-3.80003	424.886
	-0.387688	-3.80003	424.886
	0.0392756	-3.80003	424.886
	0.466239	-3.80003	424.885
	0.893203	-3.80003	424.856
	1.32017	-3.80003	424.75
	1.74713	-3.80003	424.578
	2.17409	-3.80003	424.367
	2.60106	-3.80003	424.125
	3.02802	-3.80003	423.874
	3.45499	-3.80003	423.639
	3.88195	-3.80003	423.44
	4.30891	-3.80003	423.296
	4.73588	-3.80003	423.217
	5.16284	-3.80003	423.169
	5.58981	-3.80003	423.074
	6.01677	-3.80003	422.98
	6.44373	-3.80003	422.905
	6.8707	-3.80003	422.854
	7.29766	-3.80003	422.829
	7.72462	-3.80003	422.828
	8.15159	-3.80003	422.842
	8.57855	-3.80003	422.908
	9.00552	-3.80003	423.051
	9.43248	-3.80003	423.265
	9.85944	-3.80003	423.535
	10.2864	-3.80003	423.837
	10.7134	-3.80003	424.139
	11.1403	-3.80003	424.42
	11.5673	-3.80003	424.66
	11.9943	-3.80003	424.826
	12.4212	-3.80003	424.884
	12.8482	-3.80003	424.886
	13.2752	-3.80003	424.886
	13.7021	-3.80003	424.886
	14.1291	-3.80003	424.886
	14.556	-3.80003	424.886
	14.983	-3.80003	424.886
	15.41	-3.80003	424.886
	15.8369	-3.80003	424.886
	16.2639	-3.80003	424.886
	-5.08429	-3.37703	424.886
	-4.65733	-3.37703	424.886
	-4.23036	-3.37703	424.886
	-3.8034	-3.37703	424.886
	-3.37643	-3.37703	424.886
	-2.94947	-3.37703	424.886
	-2.52251	-3.37703	424.886
	-2.09554	-3.37703	424.886
	-1.66858	-3.37703	424.886
	-1.24162	-3.37703	424.886
	-0.814652	-3.37703	424.886
	-0.387688	-3.37703	424.886
	0.0392756	-3.37703	424.876
	0.466239	-3.37703	424.79
	0.893203	-3.37703	424.59
	1.32017	-3.37703	424.305
	1.74713	-3.37703	423.94
	2.17409	-3.37703	423.502
	2.60106	-3.37703	423.022
	3.02802	-3.37703	422.533
	3.45499	-3.37703	422.068
	3.88195	-3.37703	421.672
	4.30891	-3.37703	421.371
	4.73588	-3.37703	421.074
	5.16284	-3.37703	420.78
	5.58981	-3.37703	420.544
	6.01677	-3.37703	420.359
	6.44373	-3.37703	420.218
	6.8707	-3.37703	420.124
	7.29766	-3.37703	420.09
	7.72462	-3.37703	420.137
	8.15159	-3.37703	420.283
	8.57855	-3.37703	420.515
	9.00552	-3.37703	420.834
	9.43248	-3.37703	421.274
	9.85944	-3.37703	421.811
	10.2864	-3.37703	422.401
	10.7134	-3.37703	422.997
	11.1403	-3.37703	423.555
	11.5673	-3.37703	424.035
	11.9943	-3.37703	424.429
	12.4212	-3.37703	424.719
	12.8482	-3.37703	424.866
	13.2752	-3.37703	424.886
	13.7021	-3.37703	424.886
	14.1291	-3.37703	424.886
	14.556	-3.37703	424.886
	14.983	-3.37703	424.886
	15.41	-3.37703	424.886
	15.8369	-3.37703	424.886
	16.2639	-3.37703	424.886
	-5.08429	-2.95403	424.886
	-4.65733	-2.95403	424.886
	-4.23036	-2.95403	424.886
	-3.8034	-2.95403	424.886
	-3.37643	-2.95403	424.886
	-2.94947	-2.95403	424.886
	-2.52251	-2.95403	424.886
	-2.09554	-2.95403	424.886
	-1.66858	-2.95403	424.886
	-1.24162	-2.95403	424.886
	-0.814652	-2.95403	424.886
	-0.387688	-2.95403	424.863
	0.0392756	-2.95403	424.724
	0.466239	-2.95403	424.441
	0.893203	-2.95403	424.034
	1.32017	-2.95403	423.483
	1.74713	-2.95403	422.791
	2.17409	-2.95403	421.986
	2.60106	-2.95403	421.105
	3.02802	-2.95403	420.203
	3.45499	-2.95403	419.353
	3.88195	-2.95403	418.605
	4.30891	-2.95403	417.857
	4.73588	-2.95403	417.189
	5.16284	-2.95403	416.649
	5.58981	-2.95403	416.225
	6.01677	-2.95403	415.895
	6.44373	-2.95403	415.643
	6.8707	-2.95403	415.475
	7.29766	-2.95403	415.414
	7.72462	-2.95403	415.502
	8.15159	-2.95403	415.784
	8.57855	-2.95403	416.286
	9.00552	-2.95403	416.986
	9.43248	-2.95403	417.836
	9.85944	-2.95403	418.835
	10.2864	-2.95403	419.926
	10.7134	-2.95403	421.019
	11.1403	-2.95403	422.04
	11.5673	-2.95403	422.933
	11.9943	-2.95403	423.659
	12.4212	-2.95403	424.22
	12.8482	-2.95403	424.621
	13.2752	-2.95403	424.845
	13.7021	-2.95403	424.886
	14.1291	-2.95403	424.886
	14.556	-2.95403	424.886
	14.983	-2.95403	424.886
	15.41	-2.95403	424.886
	15.8369	-2.95403	424.886
	16.2639	-2.95403	424.886
	-5.08429	-2.53102	424.886
	-4.65733	-2.53102	424.886
	-4.23036	-2.53102	424.886
	-3.8034	-2.53102	424.886
	-3.37643	-2.53102	424.886
	-2.94947	-2.53102	424.886
	-2.52251	-2.53102	424.886
	-2.09554	-2.53102	424.886
	-1.66858	-2.53102	424.886
	-1.24162	-2.53102	424.886
	-0.814652	-2.53102	424.858
	-0.387688	-2.53102	424.688
	0.0392756	-2.53102	424.335
	0.466239	-2.53102	423.797
	0.893203	-2.53102	423.034
	1.32017	-2.53102	422.033
	1.74713	-2.53102	420.811
	2.17409	-2.53102	419.398
	2.60106	-2.53102	417.862
	3.02802	-2.53102	416.307
	3.45499	-2.53102	414.826
	3.88195	-2.53102	413.342
	4.30891	-2.53102	411.996
	4.73588	-2.53102	410.867
	5.16284	-2.53102	409.954
	5.58981	-2.53102	409.232
	6.01677	-2.53102	408.667
	6.44373	-2.53102	408.236
	6.8707	-2.53102	407.947
	7.29766	-2.53102	407.841
	7.72462	-2.53102	407.989
	8.15159	-2.53102	408.469
	8.57855	-2.53102	409.339
	9.00552	-2.53102	410.606
	9.43248	-2.53102	412.194
	9.85944	-2.53102	413.976
	10.2864	-2.53102	415.882
	10.7134	-2.53102	417.792
	11.1403	-2.53102	419.567
	11.5673	-2.53102	421.118
	11.9943	-2.53102	422.392
	12.4212	-2.53102	423.371
	12.8482	-2.53102	424.086
	13.2752	-2.53102	424.574
	13.7021	-2.53102	424.841
	14.1291	-2.53102	424.886
	14.556	-2.53102	424.886
	14.983	-2.53102	424.886
	15.41	-2.53102	424.886
	15.8369	-2.53102	424.886
	16.2639	-2.53102	424.886
	-5.08429	-2.10801	424.886
	-4.65733	-2.10801	424.886
	-4.23036	-2.10801	424.886
	-3.8034	-2.10801	424.886
	-3.37643	-2.10801	424.886
	-2.94947	-2.10801	424.886
	-2.52251	-2.10801	424.886
	-2.09554	-2.10801	424.886
	-1.66858	-2.10801	424.886
	-1.24162	-2.10801	424.863
	-0.814652	-2.10801	424.683
	-0.387688	-2.10801	424.263
	0.0392756	-2.10801	423.598
	0.466239	-2.10801	422.631
	0.893203	-2.10801	421.311
	1.32017	-2.10801	419.624
	1.74713	-2.10801	417.576
	2.17409	-2.10801	415.223
	2.60106	-2.10801	412.684
	3.02802	-2.10801	410.11
	3.45499	-2.10801	407.486
	3.88195	-2.10801	405.002
	4.30891	-2.10801	402.835
	4.73588	-2.10801	401.037
	5.16284	-2.10801	399.595
	5.58981	-2.10801	398.451
	6.01677	-2.10801	397.539
	6.44373	-2.10801	396.827
	6.8707	-2.10801	396.333
	7.29766	-2.10801	396.135
	7.72462	-2.10801	396.355
	8.15159	-2.10801	397.127
	8.57855	-2.10801	398.546
	9.00552	-2.10801	400.633
	9.43248	-2.10801	403.309
	9.85944	-2.10801	406.372
	10.2864	-2.10801	409.58
	10.7134	-2.10801	412.767
	11.1403	-2.10801	415.732
	11.5673	-2.10801	418.307
	11.9943	-2.10801	420.419
	12.4212	-2.10801	422.053
	12.8482	-2.10801	423.24
	13.2752	-2.10801	424.062
	13.7021	-2.10801	424.594
	14.1291	-2.10801	424.856
	14.556	-2.10801	424.886
	14.983	-2.10801	424.886
	15.41	-2.10801	424.886
	15.8369	-2.10801	424.886
	16.2639	-2.10801	424.886
	-5.08429	-1.68501	424.886
	-4.65733	-1.68501	424.886
	-4.23036	-1.68501	424.886
	-3.8034	-1.68501	424.886
	-3.37643	-1.68501	424.886
	-2.94947	-1.68501	424.886
	-2.52251	-1.68501	424.886
	-2.09554	-1.68501	424.886
	-1.66858	-1.68501	424.868
	-1.24162	-1.68501	424.694
	-0.814652	-1.68501	424.232
	-0.387688	-1.68501	423.478
	0.0392756	-1.68501	422.351
	0.466239	-1.68501	420.753
	0.893203	-1.68501	418.62
	1.32017	-1.68501	415.914
	1.74713	-1.68501	412.645
	2.17409	-1.68501	408.916
	2.60106	-1.68501	404.907
	3.02802	-1.68501	400.712
	3.45499	-1.68501	396.511
	3.88195	-1.68501	392.648
	4.30891	-1.68501	389.293
	4.73588	-1.68501	386.525
	5.16284	-1.68501	384.322
	5.58981	-1.68501	382.585
	6.01677	-1.68501	381.19
	6.44373	-1.68501	380.067
	6.8707	-1.68501	379.258
	7.29766	-1.68501	378.913
	7.72462	-1.68501	379.234
	8.15159	-1.68501	380.43
	8.57855	-1.68501	382.652
	9.00552	-1.68501	385.931
	9.43248	-1.68501	390.15
	9.85944	-1.68501	395.043
	10.2864	-1.68501	400.21
	10.7134	-1.68501	405.286
	11.1403	-1.68501	410.013
	11.5673	-1.68501	414.136
	11.9943	-1.68501	417.507
	12.4212	-1.68501	420.106
	12.8482	-1.68501	421.998
	13.2752	-1.68501	423.298
	13.7021	-1.68501	424.154
	14.1291	-1.68501	424.675
	14.556	-1.68501	424.878
	14.983	-1.68501	424.886
	15.41	-1.68501	424.886
	15.8369	-1.68501	424.886
	16.2639	-1.68501	424.886
	-5.08429	-1.26201	424.886
	-4.65733	-1.26201	424.886
	-4.23036	-1.26201	424.886
	-3.8034	-1.26201	424.886
	-3.37643	-1.26201	424.886
	-2.94947	-1.26201	424.886
	-2.52251	-1.26201	424.886
	-2.09554	-1.26201	424.867
	-1.66858	-1.26201	424.713
	-1.24162	-1.26201	424.255
	-0.814652	-1.26201	423.456
	-0.387688	-1.26201	422.233
	0.0392756	-1.26201	420.434
	0.466239	-1.26201	417.939
	0.893203	-1.26201	414.646
	1.32017	-1.26201	410.49
	1.74713	-1.26201	405.511
	2.17409	-1.26201	399.864
	2.60106	-1.26201	393.756
	3.02802	-1.26201	387.314
	3.45499	-1.26201	381.048
	3.88195	-1.26201	375.311
	4.30891	-1.26201	370.349
	4.73588	-1.26201	366.264
	5.16284	-1.26201	362.996
	5.58981	-1.26201	360.402
	6.01677	-1.26201	358.331
	6.44373	-1.26201	356.691
	6.8707	-1.26201	355.506
	7.29766	-1.26201	354.975
	7.72462	-1.26201	355.432
	8.15159	-1.26201	357.207
	8.57855	-1.26201	360.533
	9.00552	-1.26201	365.46
	9.43248	-1.26201	371.811
	9.85944	-1.26201	379.198
	10.2864	-1.26201	387.071
	10.7134	-1.26201	394.809
	11.1403	-1.26201	401.966
	11.5673	-1.26201	408.227
	11.9943	-1.26201	413.368
	12.4212	-1.26201	417.352
	12.8482	-1.26201	420.253
	13.2752	-1.26201	422.238
	13.7021	-1.26201	423.531
	14.1291	-1.26201	424.336
	14.556	-1.26201	424.783
	14.983	-1.26201	424.886
	15.41	-1.26201	424.886
	15.8369	-1.26201	424.886
	16.2639	-1.26201	424.886
	-5.08429	-0.839	424.886
	-4.65733	-0.839	424.886
	-4.23036	-0.839	424.886
	-3.8034	-0.839	424.886
	-3.37643	-0.839	424.886
	-2.94947	-0.839	424.886
	-2.52251	-0.839	424.865
	-2.09554	-0.839	424.728
	-1.66858	-0.839	424.325
	-1.24162	-0.839	423.533
	-0.814652	-0.839	422.275
	-0.387688	-0.839	420.377
	0.0392756	-0.839	417.647
	0.466239	-0.839	413.912
	0.893203	-0.839	409.023
	1.32017	-0.839	402.908
	1.74713	-0.839	395.646
	2.17409	-0.839	387.455
	2.60106	-0.839	378.496
	3.02802	-0.839	369.257
	3.45499	-0.839	360.341
	3.88195	-0.839	352.219
	4.30891	-0.839	345.215
	4.73588	-0.839	339.429
	5.16284	-0.839	334.796
	5.58981	-0.839	331.131
	6.01677	-0.839	328.206
	6.44373	-0.839	325.885
	6.8707	-0.839	324.222
	7.29766	-0.839	323.481
	7.72462	-0.839	324.107
	8.15159	-0.839	326.621
	8.57855	-0.839	331.379
	9.00552	-0.839	338.459
	9.43248	-0.839	347.606
	9.85944	-0.839	358.263
	10.2864	-0.839	369.659
	10.7134	-0.839	380.926
	11.1403	-0.839	391.314
	11.5673	-0.839	400.381
	11.9943	-0.839	407.844
	12.4212	-0.839	413.633
	12.8482	-0.839	417.886
	13.2752	-0.839	420.824
	13.7021	-0.839	422.712
	14.1291	-0.839	423.88
	14.556	-0.839	424.565
	14.983	-0.839	424.866
	15.41	-0.839	424.886
	15.8369	-0.839	424.886
	16.2639	-0.839	424.886
	-5.08429	-0.415995	424.886
	-4.65733	-0.415995	424.886
	-4.23036	-0.415995	424.886
	-3.8034	-0.415995	424.886
	-3.37643	-0.415995	424.886
	-2.94947	-0.415995	424.87
	-2.52251	-0.415995	424.742
	-2.09554	-0.415995	424.419
	-1.66858	-0.415995	423.691
	-1.24162	-0.415995	422.461
	-0.814652	-0.415995	420.56
	-0.387688	-0.415995	417.737
	0.0392756	-0.415995	413.75
	0.466239	-0.415995	408.369
	0.893203	-0.415995	401.401
	1.32017	-0.415995	392.784
	1.74713	-0.415995	382.636
	2.17409	-0.415995	371.21
	2.60106	-0.415995	358.781
	3.02802	-0.415995	346.15
	3.45499	-0.415995	334.034
	3.88195	-0.415995	323.045
	4.30891	-0.415995	313.575
	4.73588	-0.415995	305.794
	5.16284	-0.415995	299.605
	5.58981	-0.415995	294.707
	6.01677	-0.415995	290.765
	6.44373	-0.415995	287.602
	6.8707	-0.415995	285.312
	7.29766	-0.415995	284.293
	7.72462	-0.415995	285.148
	8.15159	-0.415995	288.553
	8.57855	-0.415995	295.056
	9.00552	-0.415995	304.786
	9.43248	-0.415995	317.396
	9.85944	-0.415995	332.112
	10.2864	-0.415995	347.875
	10.7134	-0.415995	363.522
	11.1403	-0.415995	377.973
	11.5673	-0.415995	390.551
	11.9943	-0.415995	400.911
	12.4212	-0.415995	408.954
	12.8482	-0.415995	414.865
	13.2752	-0.415995	418.984
	13.7021	-0.415995	421.679
	14.1291	-0.415995	423.312
	14.556	-0.415995	424.266
	14.983	-0.415995	424.775
	15.41	-0.415995	424.886
	15.8369	-0.415995	424.886
	16.2639	-0.415995	424.886
	-5.08429	0.00701	424.886
	-4.65733	0.00701	424.886
	-4.23036	0.00701	424.886
	-3.8034	0.00701	424.886
	-3.37643	0.00701	424.88
	-2.94947	0.00701	424.771
	-2.52251	0.00701	424.502
	-2.09554	0.00701	423.904
	-1.66858	0.00701	422.765
	-1.24162	0.00701	420.938
	-0.814652	0.00701	418.163
	-0.387688	0.00701	414.132
	0.0392756	0.00701	408.538
	0.466239	0.00701	401.083
	0.893203	0.00701	391.542
	1.32017	0.00701	379.878
	1.74713	0.00701	366.27
	2.17409	0.00701	350.976
	2.60106	0.00701	334.598
	3.02802	0.00701	318.104
	3.45499	0.00701	302.384
	3.88195	0.00701	288.178
	4.30891	0.00701	276.02
	4.73588	0.00701	266.102
	5.16284	0.00701	258.237
	5.58981	0.00701	252.003
	6.01677	0.00701	246.953
	6.44373	0.00701	242.837
	6.8707	0.00701	239.793
	7.29766	0.00701	238.385
	7.72462	0.00701	239.463
	8.15159	0.00701	243.905
	8.57855	0.00701	252.406
	9.00552	0.00701	265.2
	9.43248	0.00701	281.84
	9.85944	0.00701	301.303
	10.2864	0.00701	322.182
	10.7134	0.00701	342.951
	11.1403	0.00701	362.195
	11.5673	0.00701	378.926
	11.9943	0.00701	392.702
	12.4212	0.00701	403.411
	12.8482	0.00701	411.281
	13.2752	0.00701	416.768
	13.7021	0.00701	420.394
	14.1291	0.00701	422.635
	14.556	0.00701	423.915
	14.983	0.00701	424.616
	15.41	0.00701	424.879
	15.8369	0.00701	424.886
	16.2639	0.00701	424.886
	-5.08429	0.430015	424.886
	-4.65733	0.430015	424.886
	-4.23036	0.430015	424.886
	-3.8034	0.430015	424.886
	-3.37643	0.430015	424.819
	-2.94947	0.430015	424.585
	-2.52251	0.430015	424.117
	-2.09554	0.430015	423.151
	-1.66858	0.430015	421.474
	-1.24162	0.430015	418.866
	-0.814652	0.430015	414.982
	-0.387688	0.430015	409.441
	0.0392756	0.430015	401.862
	0.466239	0.430015	391.895
	0.893203	0.430015	379.314
	1.32017	0.430015	364.124
	1.74713	0.430015	346.588
	2.17409	0.430015	327.029
	2.60106	0.430015	306.405
	3.02802	0.430015	285.831
	3.45499	0.430015	266.349
	3.88195	0.430015	248.898
	4.30891	0.430015	234.108
	4.73588	0.430015	222.121
	5.16284	0.430015	212.643
	5.58981	0.430015	205.102
	6.01677	0.430015	198.919
	6.44373	0.430015	193.796
	6.8707	0.430015	189.923
	7.29766	0.430015	188.026
	7.72462	0.430015	189.243
	8.15159	0.430015	194.756
	8.57855	0.430015	205.403
	9.00552	0.430015	221.502
	9.43248	0.430015	242.535
	9.85944	0.430015	267.202
	10.2864	0.430015	293.708
	10.7134	0.430015	320.115
	11.1403	0.430015	344.651
	11.5673	0.430015	365.996
	11.9943	0.430015	383.56
	12.4212	0.430015	397.23
	12.8482	0.430015	407.281
	13.2752	0.430015	414.292
	13.7021	0.430015	418.931
	14.1291	0.430015	421.832
	14.556	0.430015	423.527
	14.983	0.430015	424.427
	15.41	0.430015	424.846
	15.8369	0.430015	424.886
	16.2639	0.430015	424.886
	-5.08429	0.85302	424.886
	-4.65733	0.85302	424.886
	-4.23036	0.85302	424.886
	-3.8034	0.85302	424.868
	-3.37643	0.85302	424.688
	-2.94947	0.85302	424.305
	-2.52251	0.85302	423.558
	-2.09554	0.85302	422.123
	-1.66858	0.85302	419.774
	-1.24162	0.85302	416.197
	-0.814652	0.85302	410.948
	-0.387688	0.85302	403.579
	0.0392756	0.85302	393.647
	0.466239	0.85302	380.773
	0.893203	0.85302	364.767
	1.32017	0.85302	345.714
	1.74713	0.85302	323.975
	2.17409	0.85302	300.061
	2.60106	0.85302	275.209
	3.02802	0.85302	250.675
	3.45499	0.85302	227.692
	3.88195	0.85302	207.361
	4.30891	0.85302	190.311
	4.73588	0.85302	176.612
	5.16284	0.85302	165.82
	5.58981	0.85302	157.189
	6.01677	0.85302	149.991
	6.44373	0.85302	143.877
	6.8707	0.85302	139.121
	7.29766	0.85302	136.661
	7.72462	0.85302	137.902
	8.15159	0.85302	144.362
	8.57855	0.85302	157.128
	9.00552	0.85302	176.52
	9.43248	0.85302	201.983
	9.85944	0.85302	231.95
	10.2864	0.85302	264.226
	10.7134	0.85302	296.431
	11.1403	0.85302	326.414
	11.5673	0.85302	352.542
	11.9943	0.85302	374.037
	12.4212	0.85302	390.78
	12.8482	0.85302	403.102
	13.2752	0.85302	411.7
	13.7021	0.85302	417.395
	14.1291	0.85302	420.967
	14.556	0.85302	423.089
	14.983	0.85302	424.235
	15.41	0.85302	424.786
	15.8369	0.85302	424.886
	16.2639	0.85302	424.886
	-5.08429	1.27602	424.886
	-4.65733	1.27602	424.886
	-4.23036	1.27602	424.886
	-3.8034	1.27602	424.796
	-3.37643	1.27602	424.499
	-2.94947	1.27602	423.914
	-2.52251	1.27602	422.806
	-2.09554	1.27602	420.817
	-1.66858	1.27602	417.661
	-1.24162	1.27602	412.913
	-0.814652	1.27602	406.048
	-0.387688	1.27602	396.553
	0.0392756	1.27602	383.947
	0.466239	1.27602	367.858
	0.893203	1.27602	348.177
	1.32017	1.27602	325.123
	1.74713	1.27602	299.19
	2.17409	1.27602	271.162
	2.60106	1.27602	242.488
	3.02802	1.27602	214.55
	3.45499	1.27602	188.797
	3.88195	1.27602	166.352
	4.30891	1.27602	147.792
	4.73588	1.27602	133.05
	5.16284	1.27602	121.495
	5.58981	1.27602	112.182
	6.01677	1.27602	104.236
	6.44373	1.27602	97.2652
	6.8707	1.27602	91.6371
	7.29766	1.27602	88.5224
	7.72462	1.27602	89.6461
	8.15159	1.27602	96.8181
	8.57855	1.27602	111.415
	9.00552	1.27602	133.813
	9.43248	1.27602	163.354
	9.85944	1.27602	198.268
	10.2864	1.27602	235.982
	10.7134	1.27602	273.691
	11.1403	1.27602	308.862
	11.5673	1.27602	339.567
	11.9943	1.27602	364.836
	12.4212	1.27602	384.534
	12.8482	1.27602	399.048
	13.2752	1.27602	409.181
	13.7021	1.27602	415.899
	14.1291	1.27602	420.121
	14.556	1.27602	422.632
	14.983	1.27602	424.043
	15.41	1.27602	424.716
	15.8369	1.27602	424.886
	16.2639	1.27602	424.886
	-5.08429	1.69903	424.886
	-4.65733	1.69903	424.886
	-4.23036	1.69903	424.874
	-3.8034	1.69903	424.686
	-3.37643	1.69903	424.245
	-2.94947	1.69903	423.407
	-2.52251	1.69903	421.88
	-2.09554	1.69903	419.255
	-1.66858	1.69903	415.154
	-1.24162	1.69903	409.054
	-0.814652	1.69903	400.356
	-0.387688	1.69903	388.487
	0.0392756	1.69903	372.959
	0.466239	1.69903	353.458
	0.893203	1.69903	330.005
	1.32017	1.69903	303.025
	1.74713	1.69903	273.208
	2.17409	1.69903	241.642
	2.60106	1.69903	209.919
	3.02802	1.69903	179.601
	3.45499	1.69903	152.211
	3.88195	1.69903	128.814
	4.30891	1.69903	109.848
	4.73588	1.69903	95.0373
	5.16284	1.69903	83.5183
	5.58981	1.69903	74.1288
	6.01677	1.69903	65.8498
	6.44373	1.69903	58.2585
	6.8707	1.69903	51.8271
	7.29766	1.69903	47.9677
	7.72462	1.69903	48.739
	8.15159	1.69903	56.286
	8.57855	1.69903	72.2053
	9.00552	1.69903	97.0266
	9.43248	1.69903	129.946
	9.85944	1.69903	169.034
	10.2864	1.69903	211.385
	10.7134	1.69903	253.82
	11.1403	1.69903	293.471
	11.5673	1.69903	328.156
	11.9943	1.69903	356.726
	12.4212	1.69903	379.01
	12.8482	1.69903	395.451
	13.2752	1.69903	406.94
	13.7021	1.69903	414.564
	14.1291	1.69903	419.362
	14.556	1.69903	422.22
	14.983	1.69903	423.843
	15.41	1.69903	424.656
	15.8369	1.69903	424.885
	16.2639	1.69903	424.886
	-5.08429	2.12203	424.886
	-4.65733	2.12203	424.886
	-4.23036	2.12203	424.832
	-3.8034	2.12203	424.546
	-3.37643	2.12203	423.928
	-2.94947	2.12203	422.804
	-2.52251	2.12203	420.818
	-2.09554	2.12203	417.483
	-1.66858	2.12203	412.331
	-1.24162	2.12203	404.738
	-0.814652	2.12203	394.03
	-0.387688	2.12203	379.578
	0.0392756	2.12203	360.936
	0.466239	2.12203	337.946
	0.893203	2.12203	310.841
	1.32017	2.12203	280.281
	1.74713	2.12203	247.196
	2.17409	2.12203	212.943
	2.60106	2.12203	179.251
	3.02802	2.12203	147.869
	3.45499	2.12203	120.266
	3.88195	2.12203	97.3595
	4.30891	2.12203	79.354
	4.73588	2.12203	65.6906
	5.16284	2.12203	55.1917
	5.58981	2.12203	46.4312
	6.01677	2.12203	38.2597
	6.44373	2.12203	30.2964
	6.8707	2.12203	23.1848
	7.29766	2.12203	18.5731
	7.72462	2.12203	18.796
	8.15159	2.12203	26.2973
	8.57855	2.12203	42.904
	9.00552	2.12203	69.2681
	9.43248	2.12203	104.528
	9.85944	2.12203	146.613
	10.2864	2.12203	192.409
	10.7134	2.12203	238.442
	11.1403	2.12203	281.548
	11.5673	2.12203	319.297
	11.9943	2.12203	350.405
	12.4212	2.12203	374.691
	12.8482	2.12203	392.625
	13.2752	2.12203	405.17
	13.7021	2.12203	413.503
	14.1291	2.12203	418.756
	14.556	2.12203	421.889
	14.983	2.12203	423.671
	15.41	2.12203	424.609
	15.8369	2.12203	424.883
	16.2639	2.12203	424.886
	-5.08429	2.54504	424.886
	-4.65733	2.54504	424.886
	-4.23036	2.54504	424.771
	-3.8034	2.54504	424.375
	-3.37643	2.54504	423.566
	-2.94947	2.54504	422.144
	-2.52251	2.54504	419.675
	-2.09554	2.54504	415.585
	-1.66858	2.54504	409.305
	-1.24162	2.54504	400.091
	-0.814652	2.54504	387.2
	-0.387688	2.54504	370.087
	0.0392756	2.54504	348.392
	0.466239	2.54504	322.097
	0.893203	2.54504	291.664
	1.32017	2.54504	258.038
	1.74713	2.54504	222.474
	2.17409	2.54504	186.597
	2.60106	2.54504	152.304
	3.02802	2.54504	121.379
	3.45499	2.54504	95.1392
	3.88195	2.54504	74.246
	4.30891	2.54504	58.5615
	4.73588	2.54504	47.1539
	5.16284	2.54504	38.5241
	5.58981	2.54504	31.0901
	6.01677	2.54504	23.6234
	6.44373	2.54504	15.7196
	6.8707	2.54504	8.15657
	7.29766	2.54504	2.82822
	7.72462	2.54504	2.34661
	8.15159	2.54504	9.39445
	8.57855	2.54504	25.9906
	9.00552	2.54504	52.8853
	9.43248	2.54504	89.2471
	9.85944	2.54504	132.889
	10.2864	2.54504	180.596
	10.7134	2.54504	228.705
	11.1403	2.54504	273.885
	11.5673	2.54504	313.573
	11.9943	2.54504	346.35
	12.4212	2.54504	371.929
	12.8482	2.54504	390.808
	13.2752	2.54504	404.021
	13.7021	2.54504	412.808
	14.1291	2.54504	418.354
	14.556	2.54504	421.667
	14.983	2.54504	423.554
	15.41	2.54504	424.565
	15.8369	2.54504	424.883
	16.2639	2.54504	424.886
	-5.08429	2.96805	424.886
	-4.65733	2.96805	424.883
	-4.23036	2.96805	424.703
	-3.8034	2.96805	424.186
	-3.37643	2.96805	423.194
	-2.94947	2.96805	421.473
	-2.52251	2.96805	418.519
	-2.09554	2.96805	413.649
	-1.66858	2.96805	406.135
	-1.24162	2.96805	395.246
	-0.814652	2.96805	380.256
	-0.387688	2.96805	360.6
	0.0392756	2.96805	336.028
	0.466239	2.96805	306.704
	0.893203	2.96805	273.372
	1.32017	2.96805	237.358
	1.74713	2.96805	200.278
	2.17409	2.96805	163.939
	2.60106	2.96805	130.403
	3.02802	2.96805	101.386
	3.45499	2.96805	77.9724
	3.88195	2.96805	60.4573
	4.30891	2.96805	48.2521
	4.73588	2.96805	40.0243
	5.16284	2.96805	34.0636
	5.58981	2.96805	28.5957
	6.01677	2.96805	22.3289
	6.44373	2.96805	14.9236
	6.8707	2.96805	7.22393
	7.29766	2.96805	1.29906
	7.72462	2.96805	0
	8.15159	2.96805	6.22415
	8.57855	2.96805	22.1553
	9.00552	2.96805	48.6274
	9.43248	2.96805	84.8364
	9.85944	2.96805	128.561
	10.2864	2.96805	176.597
	10.7134	2.96805	225.216
	11.1403	2.96805	270.992
	11.5673	2.96805	311.292
	11.9943	2.96805	344.663
	12.4212	2.96805	370.798
	12.8482	2.96805	390.109
	13.2752	2.96805	403.578
	13.7021	2.96805	412.53
	14.1291	2.96805	418.186
	14.556	2.96805	421.57
	14.983	2.96805	423.501
	15.41	2.96805	424.538
	15.8369	2.96805	424.884
	16.2639	2.96805	424.886
	-5.08429	3.39105	424.886
	-4.65733	3.39105	424.873
	-4.23036	3.39105	424.63
	-3.8034	3.39105	424.002
	-3.37643	3.39105	422.844
	-2.94947	3.39105	420.838
	-2.52251	3.39105	417.399
	-2.09554	3.39105	411.67
	-1.66858	3.39105	402.996
	-1.24162	3.39105	390.574
	-0.814652	3.39105	373.626
	-0.387688	3.39105	351.635
	0.0392756	3.39105	324.464
	0.466239	3.39105	292.51
	0.893203	3.39105	256.874
	1.32017	3.39105	219.238
	1.74713	3.39105	181.578
	2.17409	3.39105	145.842
	2.60106	3.39105	114.218
	3.02802	3.39105	88.2829
	3.45499	3.39105	68.8009
	3.88195	3.39105	55.6
	4.30891	3.39105	47.6628
	4.73588	3.39105	43.3564
	5.16284	3.39105	40.6381
	5.58981	3.39105	37.5728
	6.01677	3.39105	32.8522
	6.44373	3.39105	26.2248
	6.8707	3.39105	18.7092
	7.29766	3.39105	12.4511
	7.72462	3.39105	10.3897
	8.15159	3.39105	15.5815
	8.57855	3.39105	30.3313
	9.00552	3.39105	55.5787
	9.43248	3.39105	90.5669
	9.85944	3.39105	133.074
	10.2864	3.39105	180.006
	10.7134	3.39105	227.681
	11.1403	3.39105	272.695
	11.5673	3.39105	312.397
	11.9943	3.39105	345.35
	12.4212	3.39105	371.212
	12.8482	3.39105	390.386
	13.2752	3.39105	403.816
	13.7021	3.39105	412.677
	14.1291	3.39105	418.259
	14.556	3.39105	421.604
	14.983	3.39105	423.514
	15.41	3.39105	424.54
	15.8369	3.39105	424.882
	16.2639	3.39105	424.886
	-5.08429	3.81406	424.886
	-4.65733	3.81406	424.863
	-4.23036	3.81406	424.561
	-3.8034	3.81406	423.847
	-3.37643	3.81406	422.547
	-2.94947	3.81406	420.26
	-2.52251	3.81406	416.271
	-2.09554	3.81406	409.821
	-1.66858	3.81406	400.127
	-1.24162	3.81406	386.337
	-0.814652	3.81406	367.663
	-0.387688	3.81406	343.627
	0.0392756	3.81406	314.245
	0.466239	3.81406	280.197
	0.893203	3.81406	242.894
	1.32017	3.81406	204.355
	1.74713	3.81406	166.909
	2.17409	3.81406	132.609
	2.60106	3.81406	103.698
	3.02802	3.81406	81.5569
	3.45499	3.81406	66.5545
	3.88195	3.81406	58.1085
	4.30891	3.81406	54.8495
	4.73588	3.81406	54.717
	5.16284	3.81406	55.4191
	5.58981	3.81406	54.9246
	6.01677	3.81406	51.9511
	6.44373	3.81406	46.3462
	6.8707	3.81406	39.2481
	7.29766	3.81406	32.9452
	7.72462	3.81406	30.3736
	8.15159	3.81406	34.5603
	8.57855	3.81406	47.8962
	9.00552	3.81406	71.3959
	9.43248	3.81406	104.402
	9.85944	3.81406	144.753
	10.2864	3.81406	189.487
	10.7134	3.81406	235.081
	11.1403	3.81406	278.231
	11.5673	3.81406	316.361
	11.9943	3.81406	348.076
	12.4212	3.81406	373.009
	12.8482	3.81406	391.523
	13.2752	3.81406	404.54
	13.7021	3.81406	413.186
	14.1291	3.81406	418.555
	14.556	3.81406	421.758
	14.983	3.81406	423.59
	15.41	3.81406	424.568
	15.8369	3.81406	424.875
	16.2639	3.81406	424.886
	-5.08429	4.23706	424.886
	-4.65733	4.23706	424.855
	-4.23036	4.23706	424.508
	-3.8034	4.23706	423.737
	-3.37643	4.23706	422.313
	-2.94947	4.23706	419.675
	-2.52251	4.23706	415.263
	-2.09554	4.23706	408.221
	-1.66858	4.23706	397.665
	-1.24162	4.23706	382.728
	-0.814652	4.23706	362.608
	-0.387688	4.23706	336.893
	0.0392756	4.23706	305.78
	0.466239	4.23706	270.194
	0.893203	4.23706	231.814
	1.32017	4.23706	192.978
	1.74713	4.23706	156.297
	2.17409	4.23706	123.941
	2.60106	4.23706	98.0868
	3.02802	4.23706	79.8845
	3.45499	4.23706	69.3571
	3.88195	4.23706	65.6218
	4.30891	4.23706	66.8458
	4.73588	4.23706	70.6495
	5.16284	4.23706	74.5634
	5.58981	4.23706	76.5189
	6.01677	4.23706	75.2997
	6.44373	4.23706	70.8634
	6.8707	4.23706	64.444
	7.29766	4.23706	58.375
	7.72462	4.23706	55.6293
	8.15159	4.23706	59.1079
	8.57855	4.23706	71.1126
	9.00552	4.23706	92.7377
	9.43248	4.23706	123.42
	9.85944	4.23706	161.11
	10.2864	4.23706	203.034
	10.7134	4.23706	245.851
	11.1403	4.23706	286.433
	11.5673	4.23706	322.337
	11.9943	4.23706	352.267
	12.4212	4.23706	375.818
	12.8482	4.23706	393.322
	13.2752	4.23706	405.65
	13.7021	4.23706	413.877
	14.1291	4.23706	419.024
	14.556	4.23706	422.017
	14.983	4.23706	423.72
	15.41	4.23706	424.606
	15.8369	4.23706	424.867
	16.2639	4.23706	424.886
	-5.08429	4.66006	424.886
	-4.65733	4.66006	424.854
	-4.23036	4.66006	424.482
	-3.8034	4.66006	423.677
	-3.37643	4.66006	422.068
	-2.94947	4.66006	419.169
	-2.52251	4.66006	414.42
	-2.09554	4.66006	406.916
	-1.66858	4.66006	395.682
	-1.24162	4.66006	379.83
	-0.814652	4.66006	358.573
	-0.387688	4.66006	331.585
	0.0392756	4.66006	299.216
	0.466239	4.66006	262.59
	0.893203	4.66006	223.627
	1.32017	4.66006	184.909
	1.74713	4.66006	149.264
	2.17409	4.66006	118.991
	2.60106	4.66006	96.0642
	3.02802	4.66006	81.4236
	3.45499	4.66006	74.9233
	3.88195	4.66006	75.2662
	4.30891	4.66006	80.2832
	4.73588	4.66006	87.3643
	5.16284	4.66006	93.9409
	5.58981	4.66006	97.9665
	6.01677	4.66006	98.3248
	6.44373	4.66006	95.0874
	6.8707	4.66006	89.5596
	7.29766	4.66006	84.0699
	7.72462	4.66006	81.5187
	8.15159	4.66006	84.7419
	8.57855	4.66006	95.8264
	9.00552	4.66006	115.83
	9.43248	4.66006	144.305
	9.85944	4.66006	179.317
	10.2864	4.66006	218.314
	10.7134	4.66006	258.162
	11.1403	4.66006	295.91
	11.5673	4.66006	329.33
	11.9943	4.66006	357.224
	12.4212	4.66006	379.176
	12.8482	4.66006	395.496
	13.2752	4.66006	406.998
	13.7021	4.66006	414.684
	14.1291	4.66006	419.527
	14.556	4.66006	422.352
	14.983	4.66006	423.889
	15.41	4.66006	424.632
	15.8369	4.66006	424.863
	16.2639	4.66006	424.886
	-5.08429	5.08307	424.886
	-4.65733	5.08307	424.858
	-4.23036	5.08307	424.487
	-3.8034	5.08307	423.628
	-3.37643	5.08307	421.845
	-2.94947	5.08307	418.768
	-2.52251	5.08307	413.751
	-2.09554	5.08307	405.903
	-1.66858	5.08307	394.17
	-1.24162	5.08307	377.621
	-0.814652	5.08307	355.534
	-0.387688	5.08307	327.647
	0.0392756	5.08307	294.425
	0.466239	5.08307	257.157
	0.893203	5.08307	217.952
	1.32017	5.08307	179.56
	1.74713	5.08307	144.946
	2.17409	5.08307	116.534
	2.60106	5.08307	95.9974
	3.02802	5.08307	84.2367
	3.45499	5.08307	80.8538
	3.88195	5.08307	84.2492
	4.30891	5.08307	92.0234
	4.73588	5.08307	101.432
	5.16284	5.08307	109.887
	5.58981	5.08307	115.417
	6.01677	5.08307	117.032
	6.44373	5.08307	114.913
	6.8707	5.08307	110.416
	7.29766	5.08307	105.824
	7.72462	5.08307	103.915
	8.15159	5.08307	107.376
	8.57855	5.08307	118.162
	9.00552	5.08307	137.122
	9.43248	5.08307	163.89
	9.85944	5.08307	196.661
	10.2864	5.08307	233.071
	10.7134	5.08307	270.208
	11.1403	5.08307	305.288
	11.5673	5.08307	336.344
	11.9943	5.08307	362.247
	12.4212	5.08307	382.614
	12.8482	5.08307	397.745
	13.2752	5.08307	408.405
	13.7021	5.08307	415.522
	14.1291	5.08307	420.017
	14.556	5.08307	422.687
	14.983	5.08307	424.08
	15.41	5.08307	424.647
	15.8369	5.08307	424.865
	16.2639	5.08307	424.886
	-5.08429	5.50608	424.886
	-4.65733	5.50608	424.865
	-4.23036	5.50608	424.516
	-3.8034	5.50608	423.547
	-3.37643	5.50608	421.673
	-2.94947	5.50608	418.463
	-2.52251	5.50608	413.24
	-2.09554	5.50608	405.134
	-1.66858	5.50608	393.053
	-1.24162	5.50608	376.007
	-0.814652	5.50608	353.341
	-0.387688	5.50608	324.852
	0.0392756	5.50608	291.077
	0.466239	5.50608	253.433
	0.893203	5.50608	214.162
	1.32017	5.50608	176.106
	1.74713	5.50608	142.305
	2.17409	5.50608	115.222
	2.60106	5.50608	96.38
	3.02802	5.50608	86.5529
	3.45499	5.50608	85.1485
	3.88195	5.50608	90.3819
	4.30891	5.50608	99.7247
	4.73588	5.50608	110.391
	5.16284	5.50608	119.842
	5.58981	5.50608	126.226
	6.01677	5.50608	128.688
	6.44373	5.50608	127.517
	6.8707	5.50608	124.095
	7.29766	5.50608	120.643
	7.72462	5.50608	119.786
	8.15159	5.50608	124.02
	8.57855	5.50608	135.158
	9.00552	5.50608	153.853
	9.43248	5.50608	179.668
	9.85944	5.50608	210.953
	10.2864	5.50608	245.473
	10.7134	5.50608	280.488
	11.1403	5.50608	313.431
	11.5673	5.50608	342.532
	11.9943	5.50608	366.74
	12.4212	5.50608	385.725
	12.8482	5.50608	399.808
	13.2752	5.50608	409.709
	13.7021	5.50608	416.303
	14.1291	5.50608	420.472
	14.556	5.50608	422.957
	14.983	5.50608	424.241
	15.41	5.50608	424.674
	15.8369	5.50608	424.872
	16.2639	5.50608	424.886
	-5.08429	5.92908	424.886
	-4.65733	5.92908	424.872
	-4.23036	5.92908	424.533
	-3.8034	5.92908	423.478
	-3.37643	5.92908	421.544
	-2.94947	5.92908	418.238
	-2.52251	5.92908	412.863
	-2.09554	5.92908	404.55
	-1.66858	5.92908	392.231
	-1.24162	5.92908	374.857
	-0.814652	5.92908	351.797
	-0.387688	5.92908	322.914
	0.0392756	5.92908	288.784
	0.466239	5.92908	250.907
	0.893203	5.92908	211.603
	1.32017	5.92908	173.759
	1.74713	5.92908	140.422
	2.17409	5.92908	113.996
	2.60106	5.92908	96.0995
	3.02802	5.92908	87.1974
	3.45499	5.92908	86.6191
	3.88195	5.92908	92.496
	4.30891	5.92908	102.262
	4.73588	5.92908	113.166
	5.16284	5.92908	122.773
	5.58981	5.92908	129.373
	6.01677	5.92908	132.252
	6.44373	5.92908	131.793
	6.8707	5.92908	129.395
	7.29766	5.92908	127.204
	7.72462	5.92908	127.694
	8.15159	5.92908	133.164
	8.57855	5.92908	145.242
	9.00552	5.92908	164.463
	9.43248	5.92908	190.172
	9.85944	5.92908	220.863
	10.2864	5.92908	254.365
	10.7134	5.92908	288.042
	11.1403	5.92908	319.588
	11.5673	5.92908	347.325
	11.9943	5.92908	370.285
	12.4212	5.92908	388.226
	12.8482	5.92908	401.496
	13.2752	5.92908	410.788
	13.7021	5.92908	416.958
	14.1291	5.92908	420.854
	14.556	5.92908	423.169
	14.983	5.92908	424.301
	15.41	5.92908	424.715
	15.8369	5.92908	424.88
	16.2639	5.92908	424.886
	-5.08429	6.35208	424.886
	-4.65733	6.35208	424.877
	-4.23036	6.35208	424.513
	-3.8034	6.35208	423.425
	-3.37643	6.35208	421.45
	-2.94947	6.35208	418.076
	-2.52251	6.35208	412.595
	-2.09554	6.35208	404.119
	-1.66858	6.35208	391.616
	-1.24162	6.35208	374.054
	-0.814652	6.35208	350.746
	-0.387688	6.35208	321.605
	0.0392756	6.35208	287.252
	0.466239	6.35208	249.213
	0.893203	6.35208	209.842
	1.32017	6.35208	172.041
	1.74713	6.35208	138.793
	2.17409	6.35208	112.46
	2.60106	6.35208	94.7162
	3.02802	6.35208	85.9042
	3.45499	6.35208	85.167
	3.88195	6.35208	90.6864
	4.30891	6.35208	99.931
	4.73588	6.35208	110.241
	5.16284	6.35208	119.315
	5.58981	6.35208	125.593
	6.01677	6.35208	128.492
	6.44373	6.35208	128.479
	6.8707	6.35208	126.96
	7.29766	6.35208	126.014
	7.72462	6.35208	127.978
	8.15159	6.35208	134.973
	8.57855	6.35208	148.44
	9.00552	6.35208	168.793
	9.43248	6.35208	195.165
	9.85944	6.35208	226.097
	10.2864	6.35208	259.413
	10.7134	6.35208	292.59
	11.1403	6.35208	323.499
	11.5673	6.35208	350.5
	11.9943	6.35208	372.715
	12.4212	6.35208	389.994
	12.8482	6.35208	402.719
	13.2752	6.35208	411.585
	13.7021	6.35208	417.453
	14.1291	6.35208	421.143
	14.556	6.35208	423.266
	14.983	6.35208	424.312
	15.41	6.35208	424.766
	15.8369	6.35208	424.885
	16.2639	6.35208	424.886
	-5.08429	6.77509	424.886
	-4.65733	6.77509	424.876
	-4.23036	6.77509	424.481
	-3.8034	6.77509	423.389
	-3.37643	6.77509	421.389
	-2.94947	6.77509	417.972
	-2.52251	6.77509	412.428
	-2.09554	6.77509	403.843
	-1.66858	6.77509	391.204
	-1.24162	6.77509	373.548
	-0.814652	6.77509	350.145
	-0.387688	6.77509	320.876
	0.0392756	6.77509	286.424
	0.466239	6.77509	248.306
	0.893203	6.77509	208.868
	1.32017	6.77509	170.992
	1.74713	6.77509	137.575
	2.17409	6.77509	110.964
	2.60106	6.77509	92.7704
	3.02802	6.77509	83.4088
	3.45499	6.77509	81.8591
	3.88195	6.77509	86.3235
	4.30891	6.77509	94.3986
	4.73588	6.77509	103.548
	5.16284	6.77509	111.616
	5.58981	6.77509	117.184
	6.01677	6.77509	119.785
	6.44373	6.77509	119.952
	6.8707	6.77509	119.098
	7.29766	6.77509	119.246
	7.72462	6.77509	122.623
	8.15159	6.77509	131.202
	8.57855	6.77509	146.263
	9.00552	6.77509	168.07
	9.43248	6.77509	195.629
	9.85944	6.77509	227.387
	10.2864	6.77509	261.154
	10.7134	6.77509	294.539
	11.1403	6.77509	325.418
	11.5673	6.77509	352.208
	11.9943	6.77509	374.122
	12.4212	6.77509	391.078
	12.8482	6.77509	403.494
	13.2752	6.77509	412.111
	13.7021	6.77509	417.788
	14.1291	6.77509	421.312
	14.556	6.77509	423.253
	14.983	6.77509	424.313
	15.41	6.77509	424.813
	15.8369	6.77509	424.886
	16.2639	6.77509	424.886
	-5.08429	7.1981	424.886
	-4.65733	7.1981	424.861
	-4.23036	7.1981	424.434
	-3.8034	7.1981	423.372
	-3.37643	7.1981	421.365
	-2.94947	7.1981	417.938
	-2.52251	7.1981	412.377
	-2.09554	7.1981	403.758
	-1.66858	7.1981	391.079
	-1.24162	7.1981	373.412
	-0.814652	7.1981	350.086
	-0.387688	7.1981	320.905
	0.0392756	7.1981	286.54
	0.466239	7.1981	248.527
	0.893203	7.1981	209.158
	1.32017	7.1981	171.257
	1.74713	7.1981	137.621
	2.17409	7.1981	110.605
	2.60106	7.1981	91.7257
	3.02802	7.1981	81.3916
	3.45499	7.1981	78.7248
	3.88195	7.1981	81.8071
	4.30891	7.1981	88.3834
	4.73588	7.1981	96.0872
	5.16284	7.1981	102.904
	5.58981	7.1981	107.543
	6.01677	7.1981	109.629
	6.44373	7.1981	109.744
	6.8707	7.1981	109.304
	7.29766	7.1981	110.288
	7.72462	7.1981	114.843
	8.15159	7.1981	124.828
	8.57855	7.1981	141.393
	9.00552	7.1981	164.637
	9.43248	7.1981	193.53
	9.85944	7.1981	226.316
	10.2864	7.1981	260.902
	10.7134	7.1981	294.855
	11.1403	7.1981	326.034
	11.5673	7.1981	352.939
	11.9943	7.1981	374.829
	12.4212	7.1981	391.674
	12.8482	7.1981	403.949
	13.2752	7.1981	412.437
	13.7021	7.1981	417.983
	14.1291	7.1981	421.305
	14.556	7.1981	423.236
	14.983	7.1981	424.313
	15.41	7.1981	424.831
	15.8369	7.1981	424.886
	16.2639	7.1981	424.886
	-5.08429	7.6211	424.886
	-4.65733	7.6211	424.835
	-4.23036	7.6211	424.385
	-3.8034	7.6211	423.372
	-3.37643	7.6211	421.393
	-2.94947	7.6211	417.997
	-2.52251	7.6211	412.484
	-2.09554	7.6211	403.938
	-1.66858	7.6211	391.369
	-1.24162	7.6211	373.868
	-0.814652	7.6211	350.807
	-0.387688	7.6211	322.03
	0.0392756	7.6211	288.11
	0.466239	7.6211	250.54
	0.893203	7.6211	211.58
	1.32017	7.6211	173.95
	1.74713	7.6211	140.322
	2.17409	7.6211	113.042
	2.60106	7.6211	93.5823
	3.02802	7.6211	82.2585
	3.45499	7.6211	78.3322
	3.88195	7.6211	80.0531
	4.30891	7.6211	85.1146
	4.73588	7.6211	91.3306
	5.16284	7.6211	96.8532
	5.58981	7.6211	100.497
	6.01677	7.6211	101.958
	6.44373	7.6211	101.846
	6.8707	7.6211	101.572
	7.29766	7.6211	103.077
	7.72462	7.6211	108.445
	8.15159	7.6211	119.452
	8.57855	7.6211	137.139
	9.00552	7.6211	161.474
	9.43248	7.6211	191.385
	9.85944	7.6211	225.077
	10.2864	7.6211	260.404
	10.7134	7.6211	294.862
	11.1403	7.6211	326.345
	11.5673	7.6211	353.399
	11.9943	7.6211	375.307
	12.4212	7.6211	392.093
	12.8482	7.6211	404.28
	13.2752	7.6211	412.657
	13.7021	7.6211	418.002
	14.1291	7.6211	421.29
	14.556	7.6211	423.235
	14.983	7.6211	424.318
	15.41	7.6211	424.82
	15.8369	7.6211	424.886
	16.2639	7.6211	424.886
	-5.08429	8.04411	424.886
	-4.65733	8.04411	424.812
	-4.23036	8.04411	424.354
	-3.8034	8.04411	423.379
	-3.37643	8.04411	421.487
	-2.94947	8.04411	418.18
	-2.52251	8.04411	412.804
	-2.09554	8.04411	404.468
	-1.66858	8.04411	392.215
	-1.24162	8.04411	375.157
	-0.814652	8.04411	352.683
	-0.387688	8.04411	324.671
	0.0392756	8.04411	291.709
	0.466239	8.04411	255.153
	0.893203	8.04411	217.154
	1.32017	8.04411	180.342
	1.74713	8.04411	147.234
	2.17409	8.04411	120.108
	2.60106	8.04411	100.425
	3.02802	8.04411	88.4211
	3.45499	8.04411	83.4165
	3.88195	8.04411	83.8462
	4.30891	8.04411	87.613
	4.73588	8.04411	92.522
	5.16284	8.04411	96.8523
	5.58981	8.04411	99.5555
	6.01677	8.04411	100.377
	6.44373	8.04411	99.9358
	6.8707	8.04411	99.6201
	7.29766	8.04411	101.326
	7.72462	8.04411	107.078
	8.15159	8.04411	118.581
	8.57855	8.04411	136.74
	9.00552	8.04411	161.514
	9.43248	8.04411	191.877
	9.85944	8.04411	225.938
	10.2864	8.04411	261.466
	10.7134	8.04411	295.992
	11.1403	8.04411	327.43
	11.5673	8.04411	354.352
	11.9943	8.04411	376.086
	12.4212	8.04411	392.688
	12.8482	8.04411	404.669
	13.2752	8.04411	412.791
	13.7021	8.04411	418.061
	14.1291	8.04411	421.332
	14.556	8.04411	423.263
	14.983	8.04411	424.326
	15.41	8.04411	424.798
	15.8369	8.04411	424.886
	16.2639	8.04411	424.886
	-5.08429	8.46711	424.886
	-4.65733	8.46711	424.803
	-4.23036	8.46711	424.35
	-3.8034	8.46711	423.409
	-3.37643	8.46711	421.645
	-2.94947	8.46711	418.511
	-2.52251	8.46711	413.383
	-2.09554	8.46711	405.426
	-1.66858	8.46711	393.734
	-1.24162	8.46711	377.462
	-0.814652	8.46711	356.019
	-0.387688	8.46711	329.287
	0.0392756	8.46711	297.839
	0.466239	8.46711	262.995
	0.893203	8.46711	226.733
	1.32017	8.46711	191.482
	1.74713	8.46711	159.615
	2.17409	8.46711	133.289
	2.60106	8.46711	113.893
	3.02802	8.46711	101.712
	3.45499	8.46711	96.0381
	3.88195	8.46711	95.4561
	4.30891	8.46711	98.0725
	4.73588	8.46711	101.922
	5.16284	8.46711	105.321
	5.58981	8.46711	107.23
	6.01677	8.46711	107.475
	6.44373	8.46711	106.677
	6.8707	8.46711	106.179
	7.29766	8.46711	107.81
	7.72462	8.46711	113.513
	8.15159	8.46711	124.862
	8.57855	8.46711	142.754
	9.00552	8.46711	167.236
	9.43248	8.46711	197.209
	9.85944	8.46711	230.734
	10.2864	8.46711	265.628
	10.7134	8.46711	299.46
	11.1403	8.46711	330.198
	11.5673	8.46711	356.469
	11.9943	8.46711	377.628
	12.4212	8.46711	393.681
	12.8482	8.46711	405.22
	13.2752	8.46711	413.126
	13.7021	8.46711	418.269
	14.1291	8.46711	421.456
	14.556	8.46711	423.329
	14.983	8.46711	424.327
	15.41	8.46711	424.785
	15.8369	8.46711	424.886
	16.2639	8.46711	424.886
	-5.08429	8.89011	424.886
	-4.65733	8.89011	424.81
	-4.23036	8.89011	424.373
	-3.8034	8.89011	423.493
	-3.37643	8.89011	421.856
	-2.94947	8.89011	418.989
	-2.52251	8.89011	414.238
	-2.09554	8.89011	406.845
	-1.66858	8.89011	395.978
	-1.24162	8.89011	380.854
	-0.814652	8.89011	360.927
	-0.387688	8.89011	336.076
	0.0392756	8.89011	306.825
	0.466239	8.89011	274.398
	0.893203	8.89011	240.649
	1.32017	8.89011	207.815
	1.74713	8.89011	178.022
	2.17409	8.89011	153.24
	2.60106	8.89011	134.77
	3.02802	8.89011	122.934
	3.45499	8.89011	117.066
	3.88195	8.89011	115.86
	4.30891	8.89011	117.611
	4.73588	8.89011	120.536
	5.16284	8.89011	123.146
	5.58981	8.89011	124.492
	6.01677	8.89011	124.335
	6.44373	8.89011	123.239
	6.8707	8.89011	122.489
	7.29766	8.89011	123.809
	7.72462	8.89011	129.026
	8.15159	8.89011	139.678
	8.57855	8.89011	156.699
	9.00552	8.89011	180.028
	9.43248	8.89011	208.613
	9.85944	8.89011	240.574
	10.2864	8.89011	273.809
	10.7134	8.89011	306.005
	11.1403	8.89011	335.217
	11.5673	8.89011	360.108
	11.9943	8.89011	380.091
	12.4212	8.89011	395.292
	12.8482	8.89011	406.261
	13.2752	8.89011	413.773
	13.7021	8.89011	418.654
	14.1291	8.89011	421.674
	14.556	8.89011	423.425
	14.983	8.89011	424.341
	15.41	8.89011	424.789
	15.8369	8.89011	424.886
	16.2639	8.89011	424.886
	-5.08429	9.31312	424.886
	-4.65733	9.31312	424.829
	-4.23036	9.31312	424.427
	-3.8034	9.31312	423.629
	-3.37643	9.31312	422.144
	-2.94947	9.31312	419.577
	-2.52251	9.31312	415.34
	-2.09554	9.31312	408.689
	-1.66858	9.31312	398.896
	-1.24162	9.31312	385.261
	-0.814652	9.31312	367.298
	-0.387688	9.31312	344.89
	0.0392756	9.31312	318.504
	0.466239	9.31312	289.233
	0.893203	9.31312	258.742
	1.32017	9.31312	229.042
	1.74713	9.31312	202.053
	2.17409	9.31312	179.522
	2.60106	9.31312	162.611
	3.02802	9.31312	151.614
	3.45499	9.31312	145.999
	3.88195	9.31312	144.534
	4.30891	9.31312	145.708
	4.73588	9.31312	147.944
	5.16284	9.31312	149.902
	5.58981	9.31312	150.732
	6.01677	9.31312	150.237
	6.44373	9.31312	148.925
	6.8707	9.31312	147.948
	7.29766	9.31312	148.889
	7.72462	9.31312	153.424
	8.15159	9.31312	163.043
	8.57855	9.31312	178.571
	9.00552	9.31312	199.951
	9.43248	9.31312	226.192
	9.85944	9.31312	255.557
	10.2864	9.31312	286.091
	10.7134	9.31312	315.652
	11.1403	9.31312	342.466
	11.5673	9.31312	365.344
	11.9943	9.31312	383.74
	12.4212	9.31312	397.735
	12.8482	9.31312	407.829
	13.2752	9.31312	414.735
	13.7021	9.31312	419.218
	14.1291	9.31312	421.974
	14.556	9.31312	423.544
	14.983	9.31312	424.391
	15.41	9.31312	424.808
	15.8369	9.31312	424.886
	16.2639	9.31312	424.886
	-5.08429	9.73612	424.886
	-4.65733	9.73612	424.853
	-4.23036	9.73612	424.511
	-3.8034	9.73612	423.803
	-3.37643	9.73612	422.51
	-2.94947	9.73612	420.265
	-2.52251	9.73612	416.598
	-2.09554	9.73612	410.85
	-1.66858	9.73612	402.333
	-1.24162	9.73612	390.456
	-0.814652	9.73612	374.803
	-0.387688	9.73612	355.274
	0.0392756	9.73612	332.27
	0.466239	9.73612	306.741
	0.893203	9.73612	280.131
	1.32017	9.73612	254.188
	1.74713	9.73612	230.587
	2.17409	9.73612	210.804
	2.60106	9.73612	195.886
	3.02802	9.73612	186.097
	3.45499	9.73612	180.996
	3.88195	9.73612	179.549
	4.30891	9.73612	180.369
	4.73588	9.73612	182.089
	5.16284	9.73612	183.547
	5.58981	9.73612	183.997
	6.01677	9.73612	183.27
	6.44373	9.73612	181.823
	6.8707	9.73612	180.667
	7.29766	9.73612	181.196
	7.72462	9.73612	184.968
	8.15159	9.73612	193.281
	8.57855	9.73612	206.855
	9.00552	9.73612	225.67
	9.43248	9.73612	248.802
	9.85944	9.73612	274.767
	10.2864	9.73612	301.816
	10.7134	9.73612	328.035
	11.1403	9.73612	351.837
	11.5673	9.73612	372.146
	11.9943	9.73612	388.472
	12.4212	9.73612	400.888
	12.8482	9.73612	409.84
	13.2752	9.73612	415.96
	13.7021	9.73612	419.919
	14.1291	9.73612	422.324
	14.556	9.73612	423.71
	14.983	9.73612	424.472
	15.41	9.73612	424.837
	15.8369	9.73612	424.886
	16.2639	9.73612	424.886
	-5.08429	10.1591	424.886
	-4.65733	10.1591	424.874
	-4.23036	10.1591	424.614
	-3.8034	10.1591	424.007
	-3.37643	10.1591	422.919
	-2.94947	10.1591	421.033
	-2.52251	10.1591	417.951
	-2.09554	10.1591	413.15
	-1.66858	10.1591	406.039
	-1.24162	10.1591	396.086
	-0.814652	10.1591	382.942
	-0.387688	10.1591	366.54
	0.0392756	10.1591	347.209
	0.466239	10.1591	325.749
	0.893203	10.1591	303.377
	1.32017	10.1591	281.558
	1.74713	10.1591	261.719
	2.17409	10.1591	245.025
	2.60106	10.1591	232.4
	3.02802	10.1591	224.071
	3.45499	10.1591	219.671
	3.88195	10.1591	218.358
	4.30891	10.1591	218.988
	4.73588	10.1591	220.346
	5.16284	10.1591	221.449
	5.58981	10.1591	221.672
	6.01677	10.1591	220.862
	6.44373	10.1591	219.384
	6.8707	10.1591	218.113
	7.29766	10.1591	218.294
	7.72462	10.1591	221.247
	8.15159	10.1591	228.084
	8.57855	10.1591	239.448
	9.00552	10.1591	255.339
	9.43248	10.1591	274.91
	9.85944	10.1591	296.982
	10.2864	10.1591	320.017
	10.7134	10.1591	342.372
	11.1403	10.1591	362.677
	11.5673	10.1591	380
	11.9943	10.1591	393.923
	12.4212	10.1591	404.511
	12.8482	10.1591	412.143
	13.2752	10.1591	417.342
	13.7021	10.1591	420.683
	14.1291	10.1591	422.727
	14.556	10.1591	423.922
	14.983	10.1591	424.575
	15.41	10.1591	424.866
	15.8369	10.1591	424.886
	16.2639	10.1591	424.886
	-5.08429	10.5821	424.886
	-4.65733	10.5821	424.885
	-4.23036	10.5821	424.723
	-3.8034	10.5821	424.229
	-3.37643	10.5821	423.338
	-2.94947	10.5821	421.82
	-2.52251	10.5821	419.33
	-2.09554	10.5821	415.458
	-1.66858	10.5821	409.73
	-1.24162	10.5821	401.723
	-0.814652	10.5821	391.131
	-0.387688	10.5821	377.892
	0.0392756	10.5821	362.274
	0.466239	10.5821	344.928
	0.893203	10.5821	326.839
	1.32017	10.5821	309.201
	1.74713	10.5821	293.193
	2.17409	10.5821	279.684
	2.60106	10.5821	269.448
	3.02802	10.5821	262.682
	3.45499	10.5821	259.091
	3.88195	10.5821	257.994
	4.30891	10.5821	258.479
	4.73588	10.5821	259.576
	5.16284	10.5821	260.432
	5.58981	10.5821	260.51
	6.01677	10.5821	259.685
	6.44373	10.5821	258.286
	6.8707	10.5821	257.044
	7.29766	10.5821	256.972
	7.72462	10.5821	259.156
	8.15159	10.5821	264.528
	8.57855	10.5821	273.65
	9.00552	10.5821	286.5
	9.43248	10.5821	302.359
	9.85944	10.5821	320.356
	10.2864	10.5821	339.175
	10.7134	10.5821	357.46
	11.1403	10.5821	374.079
	11.5673	10.5821	388.254
	11.9943	10.5821	399.645
	12.4212	10.5821	408.303
	12.8482	10.5821	414.528
	13.2752	10.5821	418.751
	13.7021	10.5821	421.483
	14.1291	10.5821	423.168
	14.556	10.5821	424.154
	14.983	10.5821	424.686
	15.41	10.5821	424.882
	15.8369	10.5821	424.886
	16.2639	10.5821	424.886
	-5.08429	11.0051	424.886
	-4.65733	11.0051	424.886
	-4.23036	11.0051	424.815
	-3.8034	11.0051	424.447
	-3.37643	11.0051	423.747
	-2.94947	11.0051	422.561
	-2.52251	11.0051	420.639
	-2.09554	11.0051	417.645
	-1.66858	11.0051	413.207
	-1.24162	11.0051	407.003
	-0.814652	11.0051	398.801
	-0.387688	11.0051	388.555
	0.0392756	11.0051	376.455
	0.466239	11.0051	363.004
	0.893203	11.0051	348.968
	1.32017	11.0051	335.285
	1.74713	11.0051	322.892
	2.17409	11.0051	312.442
	2.60106	11.0051	304.492
	3.02802	11.0051	299.239
	3.45499	11.0051	296.455
	3.88195	11.0051	295.606
	4.30891	11.0051	295.975
	4.73588	11.0051	296.805
	5.16284	11.0051	297.443
	5.58981	11.0051	297.455
	6.01677	11.0051	296.728
	6.44373	11.0051	295.513
	6.8707	11.0051	294.39
	7.29766	11.0051	294.156
	7.72462	11.0051	295.681
	8.15159	11.0051	299.729
	8.57855	11.0051	306.74
	9.00552	11.0051	316.658
	9.43248	11.0051	328.983
	9.85944	11.0051	343.047
	10.2864	11.0051	357.784
	10.7134	11.0051	372.121
	11.1403	11.0051	385.154
	11.5673	11.0051	396.261
	11.9943	11.0051	405.178
	12.4212	11.0051	411.943
	12.8482	11.0051	416.804
	13.2752	11.0051	420.121
	13.7021	11.0051	422.278
	14.1291	11.0051	423.61
	14.556	11.0051	424.385
	14.983	11.0051	424.789
	15.41	11.0051	424.886
	15.8369	11.0051	424.886
	16.2639	11.0051	424.886
	-5.08429	11.4281	424.886
	-4.65733	11.4281	424.886
	-4.23036	11.4281	424.871
	-3.8034	11.4281	424.643
	-3.37643	11.4281	424.12
	-2.94947	11.4281	423.228
	-2.52251	11.4281	421.792
	-2.09554	11.4281	419.581
	-1.66858	11.4281	416.297
	-1.24162	11.4281	411.683
[truncated: 602 more rows]

## Sheet: Fig. 3f
Fig. 3f	D1 (Å))	D2 (Å))	Free energy(kJ/mol)
	-5.10699	-5.03015	327.671
	-4.68482	-5.03015	327.671
	-4.26264	-5.03015	327.671
	-3.84047	-5.03015	327.671
	-3.41829	-5.03015	327.671
	-2.99612	-5.03015	327.671
	-2.57395	-5.03015	327.671
	-2.15177	-5.03015	327.671
	-1.7296	-5.03015	327.671
	-1.30743	-5.03015	327.671
	-0.885252	-5.03015	327.671
	-0.463078	-5.03015	327.671
	-0.0409044	-5.03015	327.671
	0.381269	-5.03015	327.671
	0.803443	-5.03015	327.671
	1.22562	-5.03015	327.671
	1.64779	-5.03015	327.671
	2.06996	-5.03015	327.671
	2.49214	-5.03015	327.671
	2.91431	-5.03015	327.671
	3.33649	-5.03015	327.671
	3.75866	-5.03015	327.671
	4.18083	-5.03015	327.671
	4.60301	-5.03015	327.671
	5.02518	-5.03015	327.671
	5.44735	-5.03015	327.671
	5.86953	-5.03015	327.671
	6.2917	-5.03015	327.671
	6.71388	-5.03015	327.671
	7.13605	-5.03015	327.671
	7.55822	-5.03015	327.671
	7.9804	-5.03015	327.671
	8.40257	-5.03015	327.671
	8.82475	-5.03015	327.671
	9.24692	-5.03015	327.671
	9.66909	-5.03015	327.671
	10.0913	-5.03015	327.671
	10.5134	-5.03015	327.671
	10.9356	-5.03015	327.671
	11.3578	-5.03015	327.671
	11.78	-5.03015	327.671
	12.2021	-5.03015	327.671
	12.6243	-5.03015	327.671
	13.0465	-5.03015	327.671
	13.4687	-5.03015	327.671
	13.8908	-5.03015	327.671
	14.313	-5.03015	327.671
	14.7352	-5.03015	327.671
	15.1574	-5.03015	327.671
	15.5795	-5.03015	327.671
	16.0017	-5.03015	327.671
	-5.10699	-4.60867	327.671
	-4.68482	-4.60867	327.671
	-4.26264	-4.60867	327.671
	-3.84047	-4.60867	327.671
	-3.41829	-4.60867	327.671
	-2.99612	-4.60867	327.671
	-2.57395	-4.60867	327.671
	-2.15177	-4.60867	327.671
	-1.7296	-4.60867	327.671
	-1.30743	-4.60867	327.671
	-0.885252	-4.60867	327.671
	-0.463078	-4.60867	327.671
	-0.0409044	-4.60867	327.671
	0.381269	-4.60867	327.671
	0.803443	-4.60867	327.671
	1.22562	-4.60867	327.671
	1.64779	-4.60867	327.671
	2.06996	-4.60867	327.671
	2.49214	-4.60867	327.669
	2.91431	-4.60867	327.663
	3.33649	-4.60867	327.652
	3.75866	-4.60867	327.638
	4.18083	-4.60867	327.624
	4.60301	-4.60867	327.614
	5.02518	-4.60867	327.611
	5.44735	-4.60867	327.616
	5.86953	-4.60867	327.627
	6.2917	-4.60867	327.639
	6.71388	-4.60867	327.649
	7.13605	-4.60867	327.646
	7.55822	-4.60867	327.628
	7.9804	-4.60867	327.607
	8.40257	-4.60867	327.595
	8.82475	-4.60867	327.597
	9.24692	-4.60867	327.612
	9.66909	-4.60867	327.637
	10.0913	-4.60867	327.659
	10.5134	-4.60867	327.67
	10.9356	-4.60867	327.671
	11.3578	-4.60867	327.671
	11.78	-4.60867	327.671
	12.2021	-4.60867	327.671
	12.6243	-4.60867	327.671
	13.0465	-4.60867	327.671
	13.4687	-4.60867	327.671
	13.8908	-4.60867	327.671
	14.313	-4.60867	327.671
	14.7352	-4.60867	327.671
	15.1574	-4.60867	327.671
	15.5795	-4.60867	327.671
	16.0017	-4.60867	327.671
	-5.10699	-4.18718	327.671
	-4.68482	-4.18718	327.671
	-4.26264	-4.18718	327.671
	-3.84047	-4.18718	327.671
	-3.41829	-4.18718	327.671
	-2.99612	-4.18718	327.671
	-2.57395	-4.18718	327.671
	-2.15177	-4.18718	327.671
	-1.7296	-4.18718	327.671
	-1.30743	-4.18718	327.671
	-0.885252	-4.18718	327.671
	-0.463078	-4.18718	327.671
	-0.0409044	-4.18718	327.671
	0.381269	-4.18718	327.671
	0.803443	-4.18718	327.671
	1.22562	-4.18718	327.668
	1.64779	-4.18718	327.651
	2.06996	-4.18718	327.612
	2.49214	-4.18718	327.552
	2.91431	-4.18718	327.475
	3.33649	-4.18718	327.385
	3.75866	-4.18718	327.296
	4.18083	-4.18718	327.222
	4.60301	-4.18718	327.175
	5.02518	-4.18718	327.161
	5.44735	-4.18718	327.179
	5.86953	-4.18718	327.208
	6.2917	-4.18718	327.205
	6.71388	-4.18718	327.186
	7.13605	-4.18718	327.165
	7.55822	-4.18718	327.144
	7.9804	-4.18718	327.128
	8.40257	-4.18718	327.127
	8.82475	-4.18718	327.149
	9.24692	-4.18718	327.2
	9.66909	-4.18718	327.278
	10.0913	-4.18718	327.377
	10.5134	-4.18718	327.484
	10.9356	-4.18718	327.584
	11.3578	-4.18718	327.654
	11.78	-4.18718	327.671
	12.2021	-4.18718	327.671
	12.6243	-4.18718	327.671
	13.0465	-4.18718	327.671
	13.4687	-4.18718	327.671
	13.8908	-4.18718	327.671
	14.313	-4.18718	327.671
	14.7352	-4.18718	327.671
	15.1574	-4.18718	327.671
	15.5795	-4.18718	327.671
	16.0017	-4.18718	327.671
	-5.10699	-3.7657	327.671
	-4.68482	-3.7657	327.671
	-4.26264	-3.7657	327.671
	-3.84047	-3.7657	327.671
	-3.41829	-3.7657	327.671
	-2.99612	-3.7657	327.671
	-2.57395	-3.7657	327.671
	-2.15177	-3.7657	327.671
	-1.7296	-3.7657	327.671
	-1.30743	-3.7657	327.671
	-0.885252	-3.7657	327.671
	-0.463078	-3.7657	327.671
	-0.0409044	-3.7657	327.671
	0.381269	-3.7657	327.666
	0.803443	-3.7657	327.641
	1.22562	-3.7657	327.576
	1.64779	-3.7657	327.473
	2.06996	-3.7657	327.328
	2.49214	-3.7657	327.141
	2.91431	-3.7657	326.929
	3.33649	-3.7657	326.717
	3.75866	-3.7657	326.526
	4.18083	-3.7657	326.375
	4.60301	-3.7657	326.277
	5.02518	-3.7657	326.221
	5.44735	-3.7657	326.142
	5.86953	-3.7657	326.068
	6.2917	-3.7657	326.019
	6.71388	-3.7657	325.995
	7.13605	-3.7657	325.994
	7.55822	-3.7657	326.014
	7.9804	-3.7657	326.056
	8.40257	-3.7657	326.126
	8.82475	-3.7657	326.227
	9.24692	-3.7657	326.363
	9.66909	-3.7657	326.535
	10.0913	-3.7657	326.74
	10.5134	-3.7657	326.962
	10.9356	-3.7657	327.183
	11.3578	-3.7657	327.383
	11.78	-3.7657	327.549
	12.2021	-3.7657	327.654
	12.6243	-3.7657	327.671
	13.0465	-3.7657	327.671
	13.4687	-3.7657	327.671
	13.8908	-3.7657	327.671
	14.313	-3.7657	327.671
	14.7352	-3.7657	327.671
	15.1574	-3.7657	327.671
	15.5795	-3.7657	327.671
	16.0017	-3.7657	327.671
	-5.10699	-3.34421	327.671
	-4.68482	-3.34421	327.671
	-4.26264	-3.34421	327.671
	-3.84047	-3.34421	327.671
	-3.41829	-3.34421	327.671
	-2.99612	-3.34421	327.671
	-2.57395	-3.34421	327.671
	-2.15177	-3.34421	327.671
	-1.7296	-3.34421	327.671
	-1.30743	-3.34421	327.671
	-0.885252	-3.34421	327.671
	-0.463078	-3.34421	327.669
	-0.0409044	-3.34421	327.653
	0.381269	-3.34421	327.592
	0.803443	-3.34421	327.473
	1.22562	-3.34421	327.29
	1.64779	-3.34421	327.031
	2.06996	-3.34421	326.695
	2.49214	-3.34421	326.308
	2.91431	-3.34421	325.898
	3.33649	-3.34421	325.497
	3.75866	-3.34421	325.136
	4.18083	-3.34421	324.843
	4.60301	-3.34421	324.577
	5.02518	-3.34421	324.313
	5.44735	-3.34421	324.109
	5.86953	-3.34421	323.967
	6.2917	-3.34421	323.878
	6.71388	-3.34421	323.838
	7.13605	-3.34421	323.846
	7.55822	-3.34421	323.908
	7.9804	-3.34421	324.032
	8.40257	-3.34421	324.221
	8.82475	-3.34421	324.478
	9.24692	-3.34421	324.8
	9.66909	-3.34421	325.176
	10.0913	-3.34421	325.585
	10.5134	-3.34421	326.013
	10.9356	-3.34421	326.433
	11.3578	-3.34421	326.818
	11.78	-3.34421	327.15
	12.2021	-3.34421	327.412
	12.6243	-3.34421	327.6
	13.0465	-3.34421	327.669
	13.4687	-3.34421	327.671
	13.8908	-3.34421	327.671
	14.313	-3.34421	327.671
	14.7352	-3.34421	327.671
	15.1574	-3.34421	327.671
	15.5795	-3.34421	327.671
	16.0017	-3.34421	327.671
	-5.10699	-2.92272	327.671
	-4.68482	-2.92272	327.671
	-4.26264	-2.92272	327.671
	-3.84047	-2.92272	327.671
	-3.41829	-2.92272	327.671
	-2.99612	-2.92272	327.671
	-2.57395	-2.92272	327.671
	-2.15177	-2.92272	327.671
	-1.7296	-2.92272	327.671
	-1.30743	-2.92272	327.671
	-0.885252	-2.92272	327.666
	-0.463078	-2.92272	327.636
	-0.0409044	-2.92272	327.542
	0.381269	-2.92272	327.367
	0.803443	-2.92272	327.096
	1.22562	-2.92272	326.7
	1.64779	-2.92272	326.178
	2.06996	-2.92272	325.553
	2.49214	-2.92272	324.853
	2.91431	-2.92272	324.117
	3.33649	-2.92272	323.396
	3.75866	-2.92272	322.737
	4.18083	-2.92272	322.094
	4.60301	-2.92272	321.496
	5.02518	-2.92272	321.015
	5.44735	-2.92272	320.654
	5.86953	-2.92272	320.403
	6.2917	-2.92272	320.247
	6.71388	-2.92272	320.178
	7.13605	-2.92272	320.194
	7.55822	-2.92272	320.311
	7.9804	-2.92272	320.546
	8.40257	-2.92272	320.919
	8.82475	-2.92272	321.43
	9.24692	-2.92272	322.064
	9.66909	-2.92272	322.798
	10.0913	-2.92272	323.59
	10.5134	-2.92272	324.387
	10.9356	-2.92272	325.153
	11.3578	-2.92272	325.85
	11.78	-2.92272	326.447
	12.2021	-2.92272	326.931
	12.6243	-2.92272	327.296
	13.0465	-2.92272	327.549
	13.4687	-2.92272	327.666
	13.8908	-2.92272	327.671
	14.313	-2.92272	327.671
	14.7352	-2.92272	327.671
	15.1574	-2.92272	327.671
	15.5795	-2.92272	327.671
	16.0017	-2.92272	327.671
	-5.10699	-2.50124	327.671
	-4.68482	-2.50124	327.671
	-4.26264	-2.50124	327.671
	-3.84047	-2.50124	327.671
	-3.41829	-2.50124	327.671
	-2.99612	-2.50124	327.671
	-2.57395	-2.50124	327.671
	-2.15177	-2.50124	327.671
	-1.7296	-2.50124	327.67
	-1.30743	-2.50124	327.664
	-0.885252	-2.50124	327.624
	-0.463078	-2.50124	327.503
	-0.0409044	-2.50124	327.278
	0.381269	-2.50124	326.917
	0.803443	-2.50124	326.375
	1.22562	-2.50124	325.637
	1.64779	-2.50124	324.715
	2.06996	-2.50124	323.631
	2.49214	-2.50124	322.425
	2.91431	-2.50124	321.163
	3.33649	-2.50124	319.92
	3.75866	-2.50124	318.671
	4.18083	-2.50124	317.488
	4.60301	-2.50124	316.479
	5.02518	-2.50124	315.673
	5.44735	-2.50124	315.068
	5.86953	-2.50124	314.648
	6.2917	-2.50124	314.388
	6.71388	-2.50124	314.273
	7.13605	-2.50124	314.306
	7.55822	-2.50124	314.508
	7.9804	-2.50124	314.916
	8.40257	-2.50124	315.564
	8.82475	-2.50124	316.464
	9.24692	-2.50124	317.597
	9.66909	-2.50124	318.903
	10.0913	-2.50124	320.311
	10.5134	-2.50124	321.731
	10.9356	-2.50124	323.074
	11.3578	-2.50124	324.281
	11.78	-2.50124	325.311
	12.2021	-2.50124	326.141
	12.6243	-2.50124	326.775
	13.0465	-2.50124	327.229
	13.4687	-2.50124	327.53
	13.8908	-2.50124	327.666
	14.313	-2.50124	327.671
	14.7352	-2.50124	327.671
	15.1574	-2.50124	327.671
	15.5795	-2.50124	327.671
	16.0017	-2.50124	327.671
	-5.10699	-2.07976	327.671
	-4.68482	-2.07976	327.671
	-4.26264	-2.07976	327.671
	-3.84047	-2.07976	327.671
	-3.41829	-2.07976	327.671
	-2.99612	-2.07976	327.671
	-2.57395	-2.07976	327.671
	-2.15177	-2.07976	327.67
	-1.7296	-2.07976	327.663
	-1.30743	-2.07976	327.619
	-0.885252	-2.07976	327.483
	-0.463078	-2.07976	327.214
	-0.0409044	-2.07976	326.768
	0.381269	-2.07976	326.083
	0.803443	-2.07976	325.119
	1.22562	-2.07976	323.868
	1.64779	-2.07976	322.331
	2.06996	-2.07976	320.537
	2.49214	-2.07976	318.553
	2.91431	-2.07976	316.477
	3.33649	-2.07976	314.338
	3.75866	-2.07976	312.223
	4.18083	-2.07976	310.319
	4.60301	-2.07976	308.708
	5.02518	-2.07976	307.427
	5.44735	-2.07976	306.471
	5.86953	-2.07976	305.808
	6.2917	-2.07976	305.401
	6.71388	-2.07976	305.222
	7.13605	-2.07976	305.28
	7.55822	-2.07976	305.615
	7.9804	-2.07976	306.286
	8.40257	-2.07976	307.35
	8.82475	-2.07976	308.833
	9.24692	-2.07976	310.71
	9.66909	-2.07976	312.891
	10.0913	-2.07976	315.241
	10.5134	-2.07976	317.614
	10.9356	-2.07976	319.863
	11.3578	-2.07976	321.866
	11.78	-2.07976	323.563
	12.2021	-2.07976	324.929
	12.6243	-2.07976	325.969
	13.0465	-2.07976	326.72
	13.4687	-2.07976	327.229
	13.8908	-2.07976	327.549
	14.313	-2.07976	327.669
	14.7352	-2.07976	327.671
	15.1574	-2.07976	327.671
	15.5795	-2.07976	327.671
	16.0017	-2.07976	327.671
	-5.10699	-1.65827	327.671
	-4.68482	-1.65827	327.671
	-4.26264	-1.65827	327.671
	-3.84047	-1.65827	327.671
	-3.41829	-1.65827	327.671
	-2.99612	-1.65827	327.671
	-2.57395	-1.65827	327.67
	-2.15177	-1.65827	327.664
	-1.7296	-1.65827	327.621
	-1.30743	-1.65827	327.48
	-0.885252	-1.65827	327.177
	-0.463078	-1.65827	326.664
	-0.0409044	-1.65827	325.863
	0.381269	-1.65827	324.699
	0.803443	-1.65827	323.13
	1.22562	-1.65827	321.121
	1.64779	-1.65827	318.674
	2.06996	-1.65827	315.835
	2.49214	-1.65827	312.707
	2.91431	-1.65827	309.387
	3.33649	-1.65827	305.943
	3.75866	-1.65827	302.664
	4.18083	-1.65827	299.728
	4.60301	-1.65827	297.258
	5.02518	-1.65827	295.31
	5.44735	-1.65827	293.875
	5.86953	-1.65827	292.893
	6.2917	-1.65827	292.293
	6.71388	-1.65827	292.04
	7.13605	-1.65827	292.145
	7.55822	-1.65827	292.675
	7.9804	-1.65827	293.729
	8.40257	-1.65827	295.398
	8.82475	-1.65827	297.726
	9.24692	-1.65827	300.674
	9.66909	-1.65827	304.114
	10.0913	-1.65827	307.834
	10.5134	-1.65827	311.589
	10.9356	-1.65827	315.154
	11.3578	-1.65827	318.335
	11.78	-1.65827	321.014
	12.2021	-1.65827	323.162
	12.6243	-1.65827	324.795
	13.0465	-1.65827	325.974
	13.4687	-1.65827	326.779
	13.8908	-1.65827	327.297
	14.313	-1.65827	327.6
	14.7352	-1.65827	327.671
	15.1574	-1.65827	327.671
	15.5795	-1.65827	327.671
	16.0017	-1.65827	327.671
	-5.10699	-1.23679	327.671
	-4.68482	-1.23679	327.671
	-4.26264	-1.23679	327.671
	-3.84047	-1.23679	327.671
	-3.41829	-1.23679	327.671
	-2.99612	-1.23679	327.671
	-2.57395	-1.23679	327.665
	-2.15177	-1.23679	327.628
	-1.7296	-1.23679	327.49
	-1.30743	-1.23679	327.172
	-0.885252	-1.23679	326.621
	-0.463078	-1.23679	325.746
	-0.0409044	-1.23679	324.428
	0.381269	-1.23679	322.587
	0.803443	-1.23679	320.147
	1.22562	-1.23679	317.063
	1.64779	-1.23679	313.335
	2.06996	-1.23679	309.037
	2.49214	-1.23679	304.309
	2.91431	-1.23679	299.209
	3.33649	-1.23679	294.075
	3.75866	-1.23679	289.219
	4.18083	-1.23679	284.892
	4.60301	-1.23679	281.271
	5.02518	-1.23679	278.434
	5.44735	-1.23679	276.363
	5.86953	-1.23679	274.969
	6.2917	-1.23679	274.145
	6.71388	-1.23679	273.823
	7.13605	-1.23679	274.015
	7.55822	-1.23679	274.827
	7.9804	-1.23679	276.413
	8.40257	-1.23679	278.918
	8.82475	-1.23679	282.408
	9.24692	-1.23679	286.832
	9.66909	-1.23679	291.997
	10.0913	-1.23679	297.598
	10.5134	-1.23679	303.258
	10.9356	-1.23679	308.633
	11.3578	-1.23679	313.44
	11.78	-1.23679	317.489
	12.2021	-1.23679	320.72
	12.6243	-1.23679	323.175
	13.0465	-1.23679	324.943
	13.4687	-1.23679	326.154
	13.8908	-1.23679	326.938
	14.313	-1.23679	327.412
	14.7352	-1.23679	327.654
	15.1574	-1.23679	327.671
	15.5795	-1.23679	327.671
	16.0017	-1.23679	327.671
	-5.10699	-0.8153	327.671
	-4.68482	-0.8153	327.671
	-4.26264	-0.8153	327.671
	-3.84047	-0.8153	327.671
	-3.41829	-0.8153	327.671
	-2.99612	-0.8153	327.667
	-2.57395	-0.8153	327.636
	-2.15177	-0.8153	327.513
	-1.7296	-0.8153	327.204
	-1.30743	-0.8153	326.643
	-0.885252	-0.8153	325.736
	-0.463078	-0.8153	324.329
	-0.0409044	-0.8153	322.296
	0.381269	-0.8153	319.522
	0.803443	-0.8153	315.899
	1.22562	-0.8153	311.362
	1.64779	-0.8153	305.923
	2.06996	-0.8153	299.691
	2.49214	-0.8153	292.791
	2.91431	-0.8153	285.454
	3.33649	-0.8153	278.153
	3.75866	-0.8153	271.283
	4.18083	-0.8153	265.192
	4.60301	-0.8153	260.123
	5.02518	-0.8153	256.181
	5.44735	-0.8153	253.33
	5.86953	-0.8153	251.439
	6.2917	-0.8153	250.356
	6.71388	-0.8153	249.98
	7.13605	-0.8153	250.323
	7.55822	-0.8153	251.524
	7.9804	-0.8153	253.814
	8.40257	-0.8153	257.409
	8.82475	-0.8153	262.417
	9.24692	-0.8153	268.764
	9.66909	-0.8153	276.18
	10.0913	-0.8153	284.226
	10.5134	-0.8153	292.375
	10.9356	-0.8153	300.112
	11.3578	-0.8153	307.033
	11.78	-0.8153	312.874
	12.2021	-0.8153	317.529
	12.6243	-0.8153	321.057
	13.0465	-0.8153	323.598
	13.4687	-0.8153	325.336
	13.8908	-0.8153	326.464
	14.313	-0.8153	327.155
	14.7352	-0.8153	327.548
	15.1574	-0.8153	327.67
	15.5795	-0.8153	327.671
	16.0017	-0.8153	327.671
	-5.10699	-0.393815	327.671
	-4.68482	-0.393815	327.671
	-4.26264	-0.393815	327.671
	-3.84047	-0.393815	327.671
	-3.41829	-0.393815	327.669
	-2.99612	-0.393815	327.647
	-2.57395	-0.393815	327.543
	-2.15177	-0.393815	327.265
	-1.7296	-0.393815	326.729
	-1.30743	-0.393815	325.827
	-0.885252	-0.393815	324.404
	-0.463078	-0.393815	322.283
	-0.0409044	-0.393815	319.303
	0.381269	-0.393815	315.296
	0.803443	-0.393815	310.124
	1.22562	-0.393815	303.712
	1.64779	-0.393815	296.092
	2.06996	-0.393815	287.417
	2.49214	-0.393815	277.813
	2.91431	-0.393815	267.783
	3.33649	-0.393815	257.868
	3.75866	-0.393815	248.596
	4.18083	-0.393815	240.425
	4.60301	-0.393815	233.67
	5.02518	-0.393815	228.458
	5.44735	-0.393815	224.725
	5.86953	-0.393815	222.285
	6.2917	-0.393815	220.921
	6.71388	-0.393815	220.505
	7.13605	-0.393815	221.06
	7.55822	-0.393815	222.771
	7.9804	-0.393815	225.943
	8.40257	-0.393815	230.888
	8.82475	-0.393815	237.765
	9.24692	-0.393815	246.481
	9.66909	-0.393815	256.669
	10.0913	-0.393815	267.733
	10.5134	-0.393815	278.949
	10.9356	-0.393815	289.604
	11.3578	-0.393815	299.134
	11.78	-0.393815	307.182
	12.2021	-0.393815	313.597
	12.6243	-0.393815	318.448
	13.0465	-0.393815	321.942
	13.4687	-0.393815	324.33
	13.8908	-0.393815	325.88
	14.313	-0.393815	326.834
	14.7352	-0.393815	327.384
	15.1574	-0.393815	327.654
	15.5795	-0.393815	327.671
	16.0017	-0.393815	327.671
	-5.10699	0.02767	327.671
	-4.68482	0.02767	327.671
	-4.26264	0.02767	327.671
	-3.84047	0.02767	327.671
	-3.41829	0.02767	327.659
	-2.99612	0.02767	327.58
	-2.57395	0.02767	327.347
	-2.15177	0.02767	326.865
	-1.7296	0.02767	326.011
	-1.30743	0.02767	324.637
	-0.885252	0.02767	322.538
	-0.463078	0.02767	319.491
	-0.0409044	0.02767	315.282
	0.381269	0.02767	309.7
	0.803443	0.02767	302.583
	1.22562	0.02767	293.862
	1.64779	0.02767	283.607
	2.06996	0.02767	271.996
	2.49214	0.02767	259.296
	2.91431	0.02767	246.187
	3.33649	0.02767	233.332
	3.75866	0.02767	221.402
	4.18083	0.02767	210.974
	4.60301	0.02767	202.43
	5.02518	0.02767	195.897
	5.44735	0.02767	191.267
	5.86953	0.02767	188.28
	6.2917	0.02767	186.655
	6.71388	0.02767	186.234
	7.13605	0.02767	187.056
	7.55822	0.02767	189.385
	7.9804	0.02767	193.609
	8.40257	0.02767	200.129
	8.82475	0.02767	209.172
	9.24692	0.02767	220.632
	9.66909	0.02767	234.03
	10.0913	0.02767	248.585
	10.5134	0.02767	263.352
	10.9356	0.02767	277.396
	11.3578	0.02767	289.962
	11.78	0.02767	300.577
	12.2021	0.02767	309.042
	12.6243	0.02767	315.432
	13.0465	0.02767	320.025
	13.4687	0.02767	323.165
	13.8908	0.02767	325.205
	14.313	0.02767	326.461
	14.7352	0.02767	327.191
	15.1574	0.02767	327.583
	15.5795	0.02767	327.671
	16.0017	0.02767	327.671
	-5.10699	0.449155	327.671
	-4.68482	0.449155	327.671
	-4.26264	0.449155	327.671
	-3.84047	0.449155	327.668
	-3.41829	0.449155	327.62
	-2.99612	0.449155	327.436
	-2.57395	0.449155	327.034
	-2.15177	0.449155	326.274
	-1.7296	0.449155	325.003
	-1.30743	0.449155	323.021
	-0.885252	0.449155	320.051
	-0.463078	0.449155	315.829
	-0.0409044	0.449155	310.087
	0.381269	0.449155	302.578
	0.803443	0.449155	293.132
	1.22562	0.449155	281.708
	1.64779	0.449155	268.439
	2.06996	0.449155	253.53
	2.49214	0.449155	237.491
	2.91431	0.449155	221.113
	3.33649	0.449155	205.214
	3.75866	0.449155	190.606
	4.18083	0.449155	177.967
	4.60301	0.449155	167.717
	5.02518	0.449155	159.97
	5.44735	0.449155	154.554
	5.86953	0.449155	151.129
	6.2917	0.449155	149.335
	6.71388	0.449155	148.975
	7.13605	0.449155	150.125
	7.55822	0.449155	153.134
	7.9804	0.449155	158.519
	8.40257	0.449155	166.764
	8.82475	0.449155	178.157
	9.24692	0.449155	192.587
	9.66909	0.449155	209.461
	10.0913	0.449155	227.798
	10.5134	0.449155	246.412
	10.9356	0.449155	264.128
	11.3578	0.449155	279.985
	11.78	0.449155	293.385
	12.2021	0.449155	304.09
	12.6243	0.449155	312.168
	13.0465	0.449155	317.957
	13.4687	0.449155	321.908
	13.8908	0.449155	324.475
	14.313	0.449155	326.059
	14.7352	0.449155	326.981
	15.1574	0.449155	327.483
	15.5795	0.449155	327.669
	16.0017	0.449155	327.671
	-5.10699	0.87064	327.671
	-4.68482	0.87064	327.671
	-4.26264	0.87064	327.671
	-3.84047	0.87064	327.654
	-3.41829	0.87064	327.527
	-2.99612	0.87064	327.209
	-2.57395	0.87064	326.582
	-2.15177	0.87064	325.47
	-1.7296	0.87064	323.676
	-1.30743	0.87064	320.923
	-0.885252	0.87064	316.879
	-0.463078	0.87064	311.224
	-0.0409044	0.87064	303.642
	0.381269	0.87064	293.872
	0.803443	0.87064	281.76
	1.22562	0.87064	267.325
	1.64779	0.87064	250.794
	2.06996	0.87064	232.448
	2.49214	0.87064	213.045
	2.91431	0.87064	193.491
	3.33649	0.87064	174.752
	3.75866	0.87064	157.756
	4.18083	0.87064	143.237
	4.60301	0.87064	131.62
	5.02518	0.87064	122.98
	5.44735	0.87064	117.061
	5.86953	0.87064	113.418
	6.2917	0.87064	111.611
	6.71388	0.87064	111.413
	7.13605	0.87064	112.934
	7.55822	0.87064	116.637
	7.9804	0.87064	123.179
	8.40257	0.87064	133.169
	8.82475	0.87064	146.929
	9.24692	0.87064	164.341
	9.66909	0.87064	184.711
	10.0913	0.87064	206.855
	10.5134	0.87064	229.341
	10.9356	0.87064	250.751
	11.3578	0.87064	269.921
	11.78	0.87064	286.125
	12.2021	0.87064	299.078
	12.6243	0.87064	308.866
	13.0465	0.87064	315.882
	13.4687	0.87064	320.656
	13.8908	0.87064	323.748
	14.313	0.87064	325.657
	14.7352	0.87064	326.772
	15.1574	0.87064	327.381
	15.5795	0.87064	327.659
	16.0017	0.87064	327.671
	-5.10699	1.29212	327.671
	-4.68482	1.29212	327.671
	-4.26264	1.29212	327.669
	-3.84047	1.29212	327.611
	-3.41829	1.29212	327.38
	-2.99612	1.29212	326.893
	-2.57395	1.29212	325.986
	-2.15177	1.29212	324.448
	-1.7296	1.29212	322.014
	-1.30743	1.29212	318.331
	-0.885252	1.29212	313.006
	-0.463078	1.29212	305.667
	-0.0409044	1.29212	295.966
	0.381269	1.29212	283.651
	0.803443	1.29212	268.624
	1.22562	1.29212	251.006
	1.64779	1.29212	231.15
	2.06996	1.29212	209.487
	2.49214	1.29212	186.986
	2.91431	1.29212	164.682
	3.33649	1.29212	143.657
	3.75866	1.29212	124.894
	4.18083	1.29212	109.135
	4.60301	1.29212	96.7728
	5.02518	1.29212	87.7897
	5.44735	1.29212	81.8118
	5.86953	1.29212	78.2752
	6.2917	1.29212	76.6627
	6.71388	1.29212	76.7321
	7.13605	1.29212	78.655
	7.55822	1.29212	83.0026
	7.9804	1.29212	90.5884
	8.40257	1.29212	102.163
	8.82475	1.29212	118.103
	9.24692	1.29212	138.253
	9.66909	1.29212	161.839
	10.0913	1.29212	187.495
	10.5134	1.29212	213.561
	10.9356	1.29212	238.388
	11.3578	1.29212	260.626
	11.78	1.29212	279.417
	12.2021	1.29212	294.441
	12.6243	1.29212	305.805
	13.0465	1.29212	313.954
	13.4687	1.29212	319.509
	13.8908	1.29212	323.091
	14.313	1.29212	325.294
	14.7352	1.29212	326.583
	15.1574	1.29212	327.29
	15.5795	1.29212	327.637
	16.0017	1.29212	327.671
	-5.10699	1.71361	327.671
	-4.68482	1.71361	327.671
	-4.26264	1.71361	327.661
	-3.84047	1.71361	327.53
	-3.41829	1.71361	327.178
	-2.99612	1.71361	326.488
	-2.57395	1.71361	325.257
	-2.15177	1.71361	323.217
	-1.7296	1.71361	320.034
	-1.30743	1.71361	315.274
	-0.885252	1.71361	308.483
	-0.463078	1.71361	299.245
	-0.0409044	1.71361	287.201
	0.381269	1.71361	272.138
	0.803443	1.71361	254.05
	1.22562	1.71361	233.21
	1.64779	1.71361	210.159
	2.06996	1.71361	185.538
	2.49214	1.71361	160.496
	2.91431	1.71361	136.195
	3.33649	1.71361	113.772
	3.75866	1.71361	94.203
	4.18083	1.71361	78.1669
	4.60301	1.71361	65.9363
	5.02518	1.71361	57.3478
	5.44735	1.71361	51.8788
	5.86953	1.71361	48.8498
	6.2917	1.71361	47.677
	6.71388	1.71361	48.1195
	7.13605	1.71361	50.4239
	7.55822	1.71361	55.3002
	7.9804	1.71361	63.7086
	8.40257	1.71361	76.545
	8.82475	1.71361	94.2659
	9.24692	1.71361	116.664
	9.66909	1.71361	142.895
	10.0913	1.71361	171.454
	10.5134	1.71361	200.483
	10.9356	1.71361	228.142
	11.3578	1.71361	252.925
	11.78	1.71361	273.869
	12.2021	1.71361	290.612
	12.6243	1.71361	303.274
	13.0465	1.71361	312.355
	13.4687	1.71361	318.552
	13.8908	1.71361	322.562
	14.313	1.71361	325.009
	14.7352	1.71361	326.435
	15.1574	1.71361	327.22
	15.5795	1.71361	327.612
	16.0017	1.71361	327.671
	-5.10699	2.1351	327.671
	-4.68482	2.1351	327.671
	-4.26264	2.1351	327.638
	-3.84047	2.1351	327.419
	-3.41829	2.1351	326.927
	-2.99612	2.1351	326.012
	-2.57395	2.1351	324.418
	-2.15177	2.1351	321.817
	-1.7296	2.1351	317.795
	-1.30743	2.1351	311.841
	-0.885252	2.1351	303.441
	-0.463078	2.1351	292.114
	-0.0409044	2.1351	277.501
	0.381269	2.1351	259.518
	0.803443	2.1351	238.339
	1.22562	2.1351	214.442
	1.64779	2.1351	188.562
	2.06996	2.1351	161.56
	2.49214	2.1351	134.77
	2.91431	2.1351	109.459
	3.33649	2.1351	86.7674
	3.75866	2.1351	67.6058
	4.18083	2.1351	52.501
	4.60301	2.1351	41.5089
	5.02518	2.1351	34.2285
	5.44735	2.1351	29.9198
	5.86953	2.1351	27.8
	6.2917	2.1351	27.2749
	6.71388	2.1351	28.1508
	7.13605	2.1351	30.7743
	7.55822	2.1351	35.9887
	7.9804	2.1351	44.9067
	8.40257	2.1351	58.5466
	8.82475	2.1351	77.4563
	9.24692	2.1351	101.411
	9.66909	2.1351	129.477
	10.0913	2.1351	160.074
	10.5134	2.1351	191.205
	10.9356	2.1351	220.885
	11.3578	2.1351	247.482
	11.78	2.1351	269.954
	12.2021	2.1351	287.916
	12.6243	2.1351	301.503
	13.0465	2.1351	311.24
	13.4687	2.1351	317.882
	13.8908	2.1351	322.189
	14.313	2.1351	324.828
	14.7352	2.1351	326.345
	15.1574	2.1351	327.179
	15.5795	2.1351	327.596
	16.0017	2.1351	327.671
	-5.10699	2.55658	327.671
	-4.68482	2.55658	327.671
	-4.26264	2.55658	327.595
	-3.84047	2.55658	327.284
	-3.41829	2.55658	326.646
	-2.99612	2.55658	325.49
	-2.57395	2.55658	323.512
	-2.15177	2.55658	320.31
	-1.7296	2.55658	315.393
	-1.30743	2.55658	308.142
	-0.885252	2.55658	297.928
	-0.463078	2.55658	284.357
	-0.0409044	2.55658	267.165
	0.381269	2.55658	246.352
	0.803443	2.55658	222.266
	1.22562	2.55658	195.618
	1.64779	2.55658	167.426
	2.06996	2.55658	138.803
	2.49214	2.55658	111.261
	2.91431	2.55658	86.0994
	3.33649	2.55658	64.4096
	3.75866	2.55658	46.927
	4.18083	2.55658	33.9124
	4.60301	2.55658	25.1403
	5.02518	2.55658	19.9575
	5.44735	2.55658	17.4658
	5.86953	2.55658	16.7399
	6.2917	2.55658	17.0825
	6.71388	2.55658	18.406
	7.13605	2.55658	21.2086
	7.55822	2.55658	26.4938
	7.9804	2.55658	35.5234
	8.40257	2.55658	49.4285
	8.82475	2.55658	68.8271
	9.24692	2.55658	93.52
	9.66909	2.55658	122.489
	10.0913	2.55658	154.117
	10.5134	2.55658	186.33
	10.9356	2.55658	217.063
	11.3578	2.55658	244.62
	11.78	2.55658	267.915
	12.2021	2.55658	286.53
	12.6243	2.55658	300.601
	13.0465	2.55658	310.683
	13.4687	2.55658	317.555
	13.8908	2.55658	322.007
	14.313	2.55658	324.749
	14.7352	2.55658	326.323
	15.1574	2.55658	327.172
	15.5795	2.55658	327.595
	16.0017	2.55658	327.671
	-5.10699	2.97806	327.671
	-4.68482	2.97806	327.668
	-4.26264	2.97806	327.541
	-3.84047	2.97806	327.138
	-3.41829	2.97806	326.353
	-2.99612	2.97806	324.959
	-2.57395	2.97806	322.593
	-2.15177	2.97806	318.777
	-1.7296	2.97806	312.853
	-1.30743	2.97806	304.171
	-0.885252	2.97806	292.187
	-0.463078	2.97806	276.456
	-0.0409044	2.97806	256.769
	0.381269	2.97806	233.27
	0.803443	2.97806	206.531
	1.22562	2.97806	177.573
	1.64779	2.97806	147.725
	2.06996	2.97806	118.333
	2.49214	2.97806	91.0424
	2.91431	2.97806	67.1698
	3.33649	2.97806	47.6826
	3.75866	2.97806	33.0426
	4.18083	2.97806	23.1729
	4.60301	2.97806	17.498
	5.02518	2.97806	15.0916
	5.44735	2.97806	14.8454
	5.86953	2.97806	15.7445
	6.2917	2.97806	17.1464
	6.71388	2.97806	18.9401
	7.13605	2.97806	21.745
	7.55822	2.97806	26.7906
	7.9804	2.97806	35.4943
	8.40257	2.97806	49.1027
	8.82475	2.97806	68.2931
	9.24692	2.97806	92.8967
	9.66909	2.97806	121.846
	10.0913	2.97806	153.519
	10.5134	2.97806	185.822
	10.9356	2.97806	216.661
	11.3578	2.97806	244.323
	11.78	2.97806	267.712
	12.2021	2.97806	286.412
	12.6243	2.97806	300.551
	13.0465	2.97806	310.672
	13.4687	2.97806	317.564
	13.8908	2.97806	322.026
	14.313	2.97806	324.769
	14.7352	2.97806	326.361
	15.1574	2.97806	327.2
	15.5795	2.97806	327.609
	16.0017	2.97806	327.671
	-5.10699	3.39955	327.671
	-4.68482	3.39955	327.663
	-4.26264	3.39955	327.482
	-3.84047	3.39955	326.996
	-3.41829	3.39955	326.076
	-2.99612	3.39955	324.458
	-2.57395	3.39955	321.712
	-2.15177	3.39955	317.162
	-1.7296	3.39955	310.226
	-1.30743	3.39955	300.242
	-0.885252	3.39955	286.574
	-0.463078	3.39955	268.794
	-0.0409044	3.39955	246.774
	0.381269	3.39955	220.835
	0.803443	3.39955	191.829
	1.22562	3.39955	161.09
	1.64779	3.39955	130.254
	2.06996	3.39955	100.889
	2.49214	3.39955	74.7399
	2.91431	3.39955	53.1156
	3.33649	3.39955	36.7775
	3.75866	3.39955	25.8576
	4.18083	3.39955	19.8936
	4.60301	3.39955	17.9512
	5.02518	3.39955	18.77
	5.44735	3.39955	21.031
	5.86953	3.39955	23.6416
	6.2917	3.39955	25.9991
	6.71388	3.39955	28.1705
	7.13605	3.39955	30.8774
	7.55822	3.39955	35.4041
	7.9804	3.39955	43.3918
	8.40257	3.39955	56.2011
	8.82475	3.39955	74.5744
	9.24692	3.39955	98.3806
	9.66909	3.39955	126.533
	10.0913	3.39955	157.417
	10.5134	3.39955	188.978
	10.9356	3.39955	219.135
	11.3578	3.39955	246.192
	11.78	3.39955	269.071
	12.2021	3.39955	287.364
	12.6243	3.39955	301.197
	13.0465	3.39955	311.108
	13.4687	3.39955	317.853
	13.8908	3.39955	322.211
	14.313	3.39955	324.884
	14.7352	3.39955	326.437
	15.1574	3.39955	327.258
	15.5795	3.39955	327.633
	16.0017	3.39955	327.671
	-5.10699	3.82104	327.671
	-4.68482	3.82104	327.656
	-4.26264	3.82104	327.428
	-3.84047	3.82104	326.873
	-3.41829	3.82104	325.84
	-2.99612	3.82104	324.012
	-2.57395	3.82104	320.771
	-2.15177	3.82104	315.562
	-1.7296	3.82104	307.736
	-1.30743	3.82104	296.547
	-0.885252	3.82104	281.332
	-0.463078	3.82104	261.68
	-0.0409044	3.82104	237.574
	0.381269	3.82104	209.545
	0.803443	3.82104	178.715
	1.22562	3.82104	146.714
	1.64779	3.82104	115.476
	2.06996	3.82104	86.7873
	2.49214	3.82104	62.4434
	2.91431	3.82104	43.7046
	3.33649	3.82104	31.0842
	3.75866	3.82104	24.3674
	4.18083	3.82104	22.7052
	4.60301	3.82104	24.7463
	5.02518	3.82104	28.9119
	5.44735	3.82104	33.6932
	5.86953	3.82104	37.9443
	6.2917	3.82104	41.1261
	6.71388	3.82104	43.4442
	7.13605	3.82104	45.8336
	7.55822	3.82104	49.7168
	7.9804	3.82104	56.7171
	8.40257	3.82104	68.3764
	8.82475	3.82104	85.5078
	9.24692	3.82104	108.017
	9.66909	3.82104	134.84
	10.0913	3.82104	164.372
	10.5134	3.82104	194.626
	10.9356	3.82104	223.567
	11.3578	3.82104	249.537
	11.78	3.82104	271.5
	12.2021	3.82104	289.056
	12.6243	3.82104	302.325
	13.0465	3.82104	311.838
	13.4687	3.82104	318.32
	13.8908	3.82104	322.506
	14.313	3.82104	325.065
	14.7352	3.82104	326.543
	15.1574	3.82104	327.333
	15.5795	3.82104	327.656
	16.0017	3.82104	327.671
	-5.10699	4.24252	327.671
	-4.68482	4.24252	327.65
	-4.26264	4.24252	327.389
	-3.84047	4.24252	326.785
	-3.41829	4.24252	325.659
	-2.99612	4.24252	323.516
	-2.57395	4.24252	319.861
	-2.15177	4.24252	314.094
	-1.7296	4.24252	305.468
	-1.30743	4.24252	293.206
	-0.885252	4.24252	276.614
	-0.463078	4.24252	255.32
	-0.0409044	4.24252	229.435
	0.381269	4.24252	199.691
	0.803443	4.24252	167.458
	1.22562	4.24252	134.641
	1.64779	4.24252	103.437
	2.06996	4.24252	75.8563
	2.49214	4.24252	53.6707
	2.91431	4.24252	38.0658
	3.33649	4.24252	29.3111
	3.75866	4.24252	26.8647
	4.18083	4.24252	29.4526
	4.60301	4.24252	35.3419
	5.02518	4.24252	42.6644
	5.44735	4.24252	49.7499
	5.86953	4.24252	55.4248
	6.2917	4.24252	59.2313
	6.71388	4.24252	61.5227
	7.13605	4.24252	63.3992
	7.55822	4.24252	66.4772
	7.9804	4.24252	72.4523
	8.40257	4.24252	82.8149
	8.82475	4.24252	98.5171
	9.24692	4.24252	119.511
	9.66909	4.24252	144.761
	10.0913	4.24252	172.698
	10.5134	4.24252	201.394
	10.9356	4.24252	228.878
	11.3578	4.24252	253.551
	11.78	4.24252	274.415
	12.2021	4.24252	291.084
	12.6243	4.24252	303.675
	13.0465	4.24252	312.704
	13.4687	4.24252	318.86
	13.8908	4.24252	322.842
	14.313	4.24252	325.273
	14.7352	4.24252	326.669
	15.1574	4.24252	327.407
	15.5795	4.24252	327.667
	16.0017	4.24252	327.671
	-5.10699	4.66401	327.671
	-4.68482	4.66401	327.647
	-4.26264	4.66401	327.368
	-3.84047	4.66401	326.737
	-3.41829	4.66401	325.448
	-2.99612	4.66401	323.027
	-2.57395	4.66401	319.04
	-2.15177	4.66401	312.781
	-1.7296	4.66401	303.456
	-1.30743	4.66401	290.253
	-0.885252	4.66401	272.467
	-0.463078	4.66401	249.774
	-0.0409044	4.66401	222.414
	0.381269	4.66401	191.288
	0.803443	4.66401	157.992
	1.22562	4.66401	124.678
	1.64779	4.66401	93.757
	2.06996	4.66401	67.4471
	2.49214	4.66401	47.4408
	2.91431	4.66401	34.8469
	3.33649	4.66401	29.7305
	3.75866	4.66401	31.2001
	4.18083	4.66401	37.6108
	4.60301	4.66401	46.8964
	5.02518	4.66401	56.9441
	5.44735	4.66401	65.9585
	5.86953	4.66401	72.7615
	6.2917	4.66401	76.9852
	6.71388	4.66401	79.1262
	7.13605	4.66401	80.4372
	7.55822	4.66401	82.6629
	7.9804	4.66401	87.6537
	8.40257	4.66401	96.8415
	8.82475	4.66401	111.175
	9.24692	4.66401	130.709
	9.66909	4.66401	154.434
	10.0913	4.66401	180.823
	10.5134	4.66401	208.012
	10.9356	4.66401	234.076
	11.3578	4.66401	257.484
	11.78	4.66401	277.276
	12.2021	4.66401	293.076
	12.6243	4.66401	305.001
	13.0465	4.66401	313.555
	13.4687	4.66401	319.385
	13.8908	4.66401	323.16
	14.313	4.66401	325.47
	14.7352	4.66401	326.791
	15.1574	4.66401	327.475
	15.5795	4.66401	327.668
	16.0017	4.66401	327.671
	-5.10699	5.08549	327.671
	-4.68482	5.08549	327.648
	-4.26264	5.08549	327.371
	-3.84047	5.08549	326.7
	-3.41829	5.08549	325.2
	-2.99612	5.08549	322.583
	-2.57395	5.08549	318.301
	-2.15177	5.08549	311.613
	-1.7296	5.08549	301.674
	-1.30743	5.08549	287.641
	-0.885252	5.08549	268.826
	-0.463078	5.08549	244.947
	-0.0409044	5.08549	216.349
	0.381269	5.08549	184.086
	0.803443	5.08549	149.948
	1.22562	5.08549	116.292
	1.64779	5.08549	85.7019
	2.06996	5.08549	60.5473
	2.49214	5.08549	42.4746
	2.91431	5.08549	32.4865
	3.33649	5.08549	30.4567
	3.75866	5.08549	35.1946
	4.18083	5.08549	44.749
	4.60301	5.08549	56.7839
	5.02518	5.08549	68.9975
	5.44735	5.08549	79.508
	5.86953	5.08549	87.1499
	6.2917	5.08549	91.6435
	6.71388	5.08549	93.6116
	7.13605	5.08549	94.4349
	7.55822	5.08549	95.961
	7.9804	5.08549	100.109
	8.40257	5.08549	108.423
	8.82475	5.08549	121.678
	9.24692	5.08549	140.022
	9.66909	5.08549	162.497
	10.0913	5.08549	187.616
	10.5134	5.08549	213.558
	10.9356	5.08549	238.444
	11.3578	5.08549	260.798
	11.78	5.08549	279.696
	12.2021	5.08549	294.76
	12.6243	5.08549	306.128
	13.0465	5.08549	314.28
	13.4687	5.08549	319.832
	13.8908	5.08549	323.426
	14.313	5.08549	325.63
	14.7352	5.08549	326.893
	15.1574	5.08549	327.519
	15.5795	5.08549	327.665
	16.0017	5.08549	327.671
	-5.10699	5.50697	327.671
	-4.68482	5.50697	327.652
	-4.26264	5.50697	327.393
	-3.84047	5.50697	326.598
	-3.41829	5.50697	324.97
	-2.99612	5.50697	322.176
	-2.57395	5.50697	317.624
	-2.15177	5.50697	310.547
	-1.7296	5.50697	300.055
	-1.30743	5.50697	285.276
	-0.885252	5.50697	265.548
	-0.463078	5.50697	240.629
	-0.0409044	5.50697	210.941
	0.381269	5.50697	177.673
	0.803443	5.50697	142.774
	1.22562	5.50697	108.772
	1.64779	5.50697	78.382
	2.06996	5.50697	54.0437
	2.49214	5.50697	37.4935
	2.91431	5.50697	29.5131
	3.33649	5.50697	29.8412
	3.75866	5.50697	37.0578
	4.18083	5.50697	48.976
	4.60301	5.50697	63.0607
	5.02518	5.50697	76.8785
	5.44735	5.50697	88.4965
	5.86953	5.50697	96.7727
	6.2917	5.50697	101.503
	6.71388	5.50697	103.408
	7.13605	5.50697	103.962
	7.55822	5.50697	105.083
	7.9804	5.50697	108.73
	8.40257	5.50697	116.486
	8.82475	5.50697	129.131
	9.24692	5.50697	146.69
	9.66909	5.50697	168.311
	10.0913	5.50697	192.553
	10.5134	5.50697	217.61
	10.9356	5.50697	241.655
	11.3578	5.50697	263.251
	11.78	5.50697	281.493
	12.2021	5.50697	296.016
	12.6243	5.50697	306.976
	13.0465	5.50697	314.828
	13.4687	5.50697	320.172
	13.8908	5.50697	323.628
	14.313	5.50697	325.747
	14.7352	5.50697	326.963
	15.1574	5.50697	327.509
	15.5795	5.50697	327.66
	16.0017	5.50697	327.671
	-5.10699	5.92846	327.671
	-4.68482	5.92846	327.658
	-4.26264	5.92846	327.403
	-3.84047	5.92846	326.481
	-3.41829	5.92846	324.752
	-2.99612	5.92846	321.795
	-2.57395	5.92846	316.989
	-2.15177	5.92846	309.542
	-1.7296	5.92846	298.529
	-1.30743	5.92846	283.059
	-0.885252	5.92846	262.481
	-0.463078	5.92846	236.598
	-0.0409044	5.92846	205.885
	0.381269	5.92846	171.644
	0.803443	5.92846	135.957
	1.22562	5.92846	101.485
	1.64779	5.92846	71.0466
	2.06996	5.92846	47.1172
	2.49214	5.92846	31.5414
	2.91431	5.92846	24.9223
	3.33649	5.92846	26.85
	3.75866	5.92846	35.7606
	4.18083	5.92846	49.3021
	4.60301	5.92846	64.8079
	5.02518	5.92846	79.7653
	5.44735	5.92846	92.2196
	5.86953	5.92846	101.055
	6.2917	5.92846	106.121
	6.71388	5.92846	108.202
	7.13605	5.92846	108.824
	7.55822	5.92846	109.938
	7.9804	5.92846	113.51
	8.40257	5.92846	121.12
	8.82475	5.92846	133.602
	9.24692	5.92846	150.816
	9.66909	5.92846	171.989
	10.0913	5.92846	195.738
	10.5134	5.92846	220.26
	10.9356	5.92846	243.785
	11.3578	5.92846	264.901
	11.78	5.92846	282.708
	12.2021	5.92846	296.876
	12.6243	5.92846	307.563
	13.0465	5.92846	315.212
	13.4687	5.92846	320.411
	13.8908	5.92846	323.769
	14.313	5.92846	325.825
	14.7352	5.92846	326.984
	15.1574	5.92846	327.479
	15.5795	5.92846	327.653
	16.0017	5.92846	327.671
	-5.10699	6.34994	327.671
	-4.68482	6.34994	327.662
	-4.26264	6.34994	327.359
	-3.84047	6.34994	326.366
	-3.41829	6.34994	324.545
	-2.99612	6.34994	321.433
	-2.57395	6.34994	316.385
	-2.15177	6.34994	308.579
	-1.7296	6.34994	297.068
	-1.30743	6.34994	280.94
	-0.885252	6.34994	259.55
	-0.463078	6.34994	232.74
	-0.0409044	6.34994	201.031
	0.381269	6.34994	165.805
	0.803443	6.34994	129.258
	1.22562	6.34994	94.1572
	1.64779	6.34994	63.3997
	2.06996	6.34994	39.4906
	2.49214	6.34994	24.3127
	2.91431	6.34994	18.499
	3.33649	6.34994	21.3601
	3.75866	6.34994	31.2949
	4.18083	6.34994	45.8533
	4.60301	6.34994	62.2956
	5.02518	6.34994	78.0736
	5.44735	6.34994	91.2317
	5.86953	6.34994	100.676
	6.2917	6.34994	106.287
	6.71388	6.34994	108.872
	7.13605	6.34994	109.965
	7.55822	6.34994	111.506
	7.9804	6.34994	115.44
	8.40257	6.34994	123.318
	8.82475	6.34994	135.978
	9.24692	6.34994	153.231
	9.66909	6.34994	174.266
	10.0913	6.34994	197.791
	10.5134	6.34994	222.022
	10.9356	6.34994	245.237
	11.3578	6.34994	266.042
	11.78	6.34994	283.557
	12.2021	6.34994	297.493
	12.6243	6.34994	307.99
	13.0465	6.34994	315.495
	13.4687	6.34994	320.587
	13.8908	6.34994	323.871
	14.313	6.34994	325.873
	14.7352	6.34994	326.932
	15.1574	6.34994	327.45
	15.5795	6.34994	327.65
	16.0017	6.34994	327.671
	-5.10699	6.77143	327.671
	-4.68482	6.77143	327.662
	-4.26264	6.77143	327.291
	-3.84047	6.77143	326.258
	-3.41829	6.77143	324.353
	-2.99612	6.77143	321.101
	-2.57395	6.77143	315.83
	-2.15177	6.77143	307.687
	-1.7296	6.77143	295.708
	-1.30743	6.77143	278.976
	-0.885252	6.77143	256.837
	-0.463078	6.77143	229.157
	-0.0409044	6.77143	196.512
	0.381269	6.77143	160.337
	0.803443	6.77143	122.912
	1.22562	6.77143	87.0899
	1.64779	6.77143	55.8258
	2.06996	6.77143	31.6608
	2.49214	6.77143	16.487
	2.91431	6.77143	10.9459
	3.33649	6.77143	14.2934
	3.75866	6.77143	24.7523
	4.18083	6.77143	39.888
	4.60301	6.77143	56.9367
	5.02518	6.77143	73.3495
	5.44735	6.77143	87.185
	5.86953	6.77143	97.3653
	6.2917	6.77143	103.776
	6.71388	6.77143	107.208
	7.13605	6.77143	109.162
	7.55822	6.77143	111.526
	7.9804	6.77143	116.188
	8.40257	6.77143	124.649
	8.82475	6.77143	137.714
	9.24692	6.77143	155.207
	9.66909	6.77143	176.249
	10.0913	6.77143	199.641
	10.5134	6.77143	223.653
	10.9356	6.77143	246.598
	11.3578	6.77143	267.112
	11.78	6.77143	284.367
	12.2021	6.77143	298.083
	12.6243	6.77143	308.401
	13.0465	6.77143	315.764
	13.4687	6.77143	320.754
	13.8908	6.77143	323.963
	14.313	6.77143	325.859
	14.7352	6.77143	326.882
	15.1574	6.77143	327.428
	15.5795	6.77143	327.649
	16.0017	6.77143	327.671
	-5.10699	7.19291	327.671
	-4.68482	7.19291	327.647
	-4.26264	7.19291	327.216
	-3.84047	7.19291	326.162
	-3.41829	7.19291	324.193
	-2.99612	7.19291	320.826
	-2.57395	7.19291	315.371
	-2.15177	7.19291	306.949
	-1.7296	7.19291	294.581
	-1.30743	7.19291	277.346
	-0.885252	7.19291	254.599
	-0.463078	7.19291	226.209
	-0.0409044	7.19291	192.797
	0.381269	7.19291	155.849
	0.803443	7.19291	117.685
	1.22562	7.19291	81.2218
	1.64779	7.19291	49.4499
	2.06996	7.19291	24.9397
	2.49214	7.19291	9.57992
	2.91431	7.19291	3.98492
	3.33649	7.19291	7.47771
	3.75866	7.19291	18.1732
	4.18083	7.19291	33.5889
	4.60301	7.19291	51.0243
	5.02518	7.19291	67.9589
	5.44735	7.19291	82.4783
	5.86953	7.19291	93.5157
	6.2917	7.19291	100.94
	6.71388	7.19291	105.495
	7.13605	7.19291	108.605
	7.55822	7.19291	112.07
	7.9804	7.19291	117.688
	8.40257	7.19291	126.891
	8.82475	7.19291	140.427
	9.24692	7.19291	158.141
	9.66909	7.19291	179.132
	10.0913	7.19291	202.293
	10.5134	7.19291	225.958
	10.9356	7.19291	248.483
	11.3578	7.19291	268.583
	11.78	7.19291	285.474
	12.2021	7.19291	298.878
	12.6243	7.19291	308.944
	13.0465	7.19291	316.116
	13.4687	7.19291	320.966
	13.8908	7.19291	324.035
	14.313	7.19291	325.827
	14.7352	7.19291	326.863
	15.1574	7.19291	327.417
	15.5795	7.19291	327.649
	16.0017	7.19291	327.671
	-5.10699	7.6144	327.671
	-4.68482	7.6144	327.619
	-4.26264	7.6144	327.142
	-3.84047	7.6144	326.088
	-3.41829	7.6144	324.086
	-2.99612	7.6144	320.65
	-2.57395	7.6144	315.083
	-2.15177	7.6144	306.488
	-1.7296	7.6144	293.884
	-1.30743	7.6144	276.346
	-0.885252	7.6144	253.245
	-0.463078	7.6144	224.464
	-0.0409044	7.6144	190.64
	0.381269	7.6144	153.293
	0.803443	7.6144	114.77
	1.22562	7.6144	77.99
	1.64779	7.6144	45.9588
	2.06996	7.6144	21.2487
	2.49214	7.6144	5.72866
	2.91431	7.6144	0
	3.33649	7.6144	3.38647
	3.75866	7.6144	14.121
	4.18083	7.6144	29.6468
	4.60301	7.6144	47.2856
	5.02518	7.6144	64.6195
	5.44735	7.6144	79.7766
	5.86953	7.6144	91.7009
	6.2917	7.6144	100.231
	6.71388	7.6144	106.037
	7.13605	7.6144	110.438
	7.55822	7.6144	115.11
	7.9804	7.6144	121.736
	8.40257	7.6144	131.648
	8.82475	7.6144	145.52
	9.24692	7.6144	163.242
	9.66909	7.6144	183.954
	10.0913	7.6144	206.599
	10.5134	7.6144	229.601
	10.9356	7.6144	251.417
	11.3578	7.6144	270.852
	11.78	7.6144	287.153
	12.2021	7.6144	300.063
	12.6243	7.6144	309.74
	13.0465	7.6144	316.621
	13.4687	7.6144	321.223
	13.8908	7.6144	324.102
	14.313	7.6144	325.859
	14.7352	7.6144	326.878
	15.1574	7.6144	327.422
	15.5795	7.6144	327.651
	16.0017	7.6144	327.671
	-5.10699	8.03589	327.671
	-4.68482	8.03589	327.592
	-4.26264	8.03589	327.086
	-3.84047	8.03589	326.042
	-3.41829	8.03589	324.056
	-2.99612	8.03589	320.621
	-2.57395	8.03589	315.046
	-2.15177	8.03589	306.442
	-1.7296	8.03589	293.835
	-1.30743	8.03589	276.311
	-0.885252	8.03589	253.253
	-0.463078	8.03589	224.567
	-0.0409044	8.03589	190.901
	0.381269	8.03589	153.77
	0.803443	8.03589	115.509
	1.22562	8.03589	79.0069
	1.64779	8.03589	47.2212
	2.06996	8.03589	22.6903
	2.49214	8.03589	7.23778
	2.91431	8.03589	1.45288
	3.33649	8.03589	4.68
	3.75866	8.03589	15.2067
	4.18083	8.03589	30.6427
	4.60301	8.03589	48.3276
	5.02518	8.03589	65.8599
	5.44735	8.03589	81.4874
	5.86953	8.03589	94.1749
	6.2917	8.03589	103.725
	6.71388	8.03589	110.722
	7.13605	8.03589	116.352
	7.55822	8.03589	122.145
	7.9804	8.03589	129.637
	8.40257	8.03589	140.033
	8.82475	8.03589	153.938
	9.24692	8.03589	171.333
	9.66909	8.03589	191.383
	10.0913	8.03589	213.082
	10.5134	8.03589	235.006
	10.9356	8.03589	255.737
	11.3578	8.03589	274.154
	11.78	8.03589	289.565
	12.2021	8.03589	301.746
	12.6243	8.03589	310.854
	13.0465	8.03589	317.261
	13.4687	8.03589	321.535
	13.8908	8.03589	324.277
	14.313	8.03589	325.954
	14.7352	8.03589	326.925
	15.1574	8.03589	327.44
	15.5795	8.03589	327.654
	16.0017	8.03589	327.671
	-5.10699	8.45737	327.671
	-4.68482	8.45737	327.578
	-4.26264	8.45737	327.062
	-3.84047	8.45737	326.037
	-3.41829	8.45737	324.12
	-2.99612	8.45737	320.777
	-2.57395	8.45737	315.333
	-2.15177	8.45737	306.928
	-1.7296	8.45737	294.619
	-1.30743	8.45737	277.519
	-0.885252	8.45737	255.038
	-0.463078	8.45737	227.091
	-0.0409044	8.45737	194.324
	0.381269	8.45737	158.224
	0.803443	8.45737	121.057
	1.22562	8.45737	85.6276
	1.64779	8.45737	54.7977
	2.06996	8.45737	31.014
	2.49214	8.45737	16.0013
	2.91431	8.45737	10.3456
	3.33649	8.45737	13.419
	3.75866	8.45737	23.5972
	4.18083	8.45737	38.6145
	4.60301	8.45737	56.0031
	5.02518	8.45737	73.49
	5.44735	8.45737	89.2944
	5.86953	8.45737	102.451
	6.2917	8.45737	112.751
	6.71388	8.45737	120.684
	7.13605	8.45737	127.295
	7.55822	8.45737	133.939
	7.9804	8.45737	141.976
	8.40257	8.45737	152.482
	8.82475	8.45737	166.062
	9.24692	8.45737	182.699
	9.66909	8.45737	201.605
	10.0913	8.45737	221.896
	10.5134	8.45737	242.297
	10.9356	8.45737	261.512
	11.3578	8.45737	278.53
	11.78	8.45737	292.736
	12.2021	8.45737	303.916
	12.6243	8.45737	312.202
	13.0465	8.45737	318.063
	13.4687	8.45737	322.017
	13.8908	8.45737	324.556
	14.313	8.45737	326.108
	14.7352	8.45737	327
	15.1574	8.45737	327.471
	15.5795	8.45737	327.658
	16.0017	8.45737	327.671
	-5.10699	8.87885	327.671
	-4.68482	8.87885	327.581
	-4.26264	8.87885	327.079
	-3.84047	8.87885	326.09
	-3.41829	8.87885	324.282
	-2.99612	8.87885	321.132
	-2.57395	8.87885	315.977
	-2.15177	8.87885	308.007
	-1.7296	8.87885	296.331
	-1.30743	8.87885	280.118
	-0.885252	8.87885	258.813
	-0.463078	8.87885	232.342
	-0.0409044	8.87885	201.324
	0.381269	8.87885	167.173
	0.803443	8.87885	132.044
	1.22562	8.87885	98.5838
	1.64779	8.87885	69.5008
	2.06996	8.87885	47.1092
	2.49214	8.87885	32.986
	2.91431	8.87885	27.6887
	3.33649	8.87885	30.6326
	3.75866	8.87885	40.3098
	4.18083	8.87885	54.619
	4.60301	8.87885	71.2773
	5.02518	8.87885	88.1956
	5.44735	8.87885	103.766
	5.86953	8.87885	117.017
	6.2917	8.87885	127.667
	6.71388	8.87885	136.132
	7.13605	8.87885	143.315
	7.55822	8.87885	150.391
	7.9804	8.87885	158.563
	8.40257	8.87885	168.791
	8.82475	8.87885	181.626
	9.24692	8.87885	197.055
	9.66909	8.87885	214.374
	10.0913	8.87885	232.819
	10.5134	8.87885	251.261
	10.9356	8.87885	268.56
	11.3578	8.87885	283.815
	11.78	8.87885	296.476
	12.2021	8.87885	306.422
	12.6243	8.87885	313.839
	13.0465	8.87885	319.097
	13.4687	8.87885	322.643
	13.8908	8.87885	324.918
	14.313	8.87885	326.303
	14.7352	8.87885	327.096
	15.1574	8.87885	327.509
	15.5795	8.87885	327.662
	16.0017	8.87885	327.671
	-5.10699	9.30034	327.671
	-4.68482	9.30034	327.6
	-4.26264	9.30034	327.135
	-3.84047	9.30034	326.213
	-3.41829	9.30034	324.546
	-2.99612	9.30034	321.673
	-2.57395	9.30034	316.96
	-2.15177	9.30034	309.654
	-1.7296	9.30034	298.942
	-1.30743	9.30034	284.066
	-0.885252	9.30034	264.52
	-0.463078	9.30034	240.246
	-0.0409044	9.30034	211.815
	0.381269	9.30034	180.528
	0.803443	9.30034	148.361
	1.22562	9.30034	117.743
	1.64779	9.30034	91.1652
	2.06996	9.30034	70.7475
	2.49214	9.30034	57.9197
	2.91431	9.30034	53.1823
	3.33649	9.30034	56.0097
	3.75866	9.30034	65.024
	4.18083	9.30034	78.3242
	4.60301	9.30034	93.8473
	5.02518	9.30034	109.71
	5.44735	9.30034	124.457
	5.86953	9.30034	137.209
	6.2917	9.30034	147.702
	6.71388	9.30034	156.238
	7.13605	9.30034	163.559
	7.55822	9.30034	170.656
	7.9804	9.30034	178.56
	8.40257	9.30034	188.136
	8.82475	9.30034	199.855
	9.24692	9.30034	213.698
	9.66909	9.30034	229.035
	10.0913	9.30034	245.245
	10.5134	9.30034	261.351
	10.9356	9.30034	276.394
	11.3578	9.30034	289.637
	11.78	9.30034	300.64
	12.2021	9.30034	309.287
	12.6243	9.30034	315.727
	13.0465	9.30034	320.288
	13.4687	9.30034	323.362
	13.8908	9.30034	325.331
	14.313	9.30034	326.525
	14.7352	9.30034	327.207
	15.1574	9.30034	327.549
	15.5795	9.30034	327.666
	16.0017	9.30034	327.671
	-5.10699	9.72182	327.671
	-4.68482	9.72182	327.63
	-4.26264	9.72182	327.224
	-3.84047	9.72182	326.398
	-3.41829	9.72182	324.909
	-2.99612	9.72182	322.365
	-2.57395	9.72182	318.213
	-2.15177	9.72182	311.764
	-1.7296	9.72182	302.29
	-1.30743	9.72182	289.126
	-0.885252	9.72182	271.824
	-0.463078	9.72182	250.341
	-0.0409044	9.72182	225.189
	0.381269	9.72182	197.525
	0.803443	9.72182	169.098
	1.22562	9.72182	142.059
	1.64779	9.72182	118.618
	2.06996	9.72182	100.641
	2.49214	9.72182	89.4146
	2.91431	9.72182	85.3382
	3.33649	9.72182	87.9753
	3.75866	9.72182	96.1177
	4.18083	9.72182	108.091
	4.60301	9.72182	122.085
	5.02518	9.72182	136.443
	5.44735	9.72182	149.888
	5.86953	9.72182	161.639
	6.2917	9.72182	171.45
	6.71388	9.72182	179.555
	7.13605	9.72182	186.556
	7.55822	9.72182	193.275
	7.9804	9.72182	200.588
	8.40257	9.72182	209.194
	8.82475	9.72182	219.487
	9.24692	9.72182	231.444
	9.66909	9.72182	244.534
	10.0913	9.72182	258.305
	10.5134	9.72182	271.942
	10.9356	9.72182	284.649
	11.3578	9.72182	295.812
	11.78	9.72182	305.068
	12.2021	9.72182	312.327
	12.6243	9.72182	317.725
	13.0465	9.72182	321.547
	13.4687	9.72182	324.12
	13.8908	9.72182	325.763
	14.313	9.72182	326.757
	14.7352	9.72182	327.318
	15.1574	9.72182	327.587
	15.5795	9.72182	327.669
	16.0017	9.72182	327.671
	-5.10699	10.1433	327.671
	-4.68482	10.1433	327.657
	-4.26264	10.1433	327.338
	-3.84047	10.1433	326.626
	-3.41829	10.1433	325.347
	-2.99612	10.1433	323.169
	-2.57395	10.1433	319.635
	-2.15177	10.1433	314.161
	-1.7296	10.1433	306.109
	-1.30743	10.1433	294.904
	-0.885252	10.1433	280.166
	-0.463078	10.1433	261.865
	-0.0409044	10.1433	240.442
	0.381269	10.1433	216.889
	0.803443	10.1433	192.704
	1.22562	10.1433	169.72
	1.64779	10.1433	149.823
	2.06996	10.1433	134.604
	2.49214	10.1433	125.162
	2.91431	10.1433	121.827
	3.33649	10.1433	124.216
	3.75866	10.1433	131.318
	4.18083	10.1433	141.715
	4.60301	10.1433	153.869
	5.02518	10.1433	166.378
	5.44735	10.1433	178.156
	5.86953	10.1433	188.533
	6.2917	10.1433	197.282
	6.71388	10.1433	204.567
	7.13605	10.1433	210.877
	7.55822	10.1433	216.891
	7.9804	10.1433	223.304
	8.40257	10.1433	230.689
	8.82475	10.1433	239.371
	9.24692	10.1433	249.295
	9.66909	10.1433	260.072
	10.0913	10.1433	271.37
	10.5134	10.1433	282.516
	10.9356	10.1433	292.874
	11.3578	10.1433	301.951
	11.78	10.1433	309.458
	12.2021	10.1433	315.335
	12.6243	10.1433	319.701
	13.0465	10.1433	322.789
	13.4687	10.1433	324.863
	13.8908	10.1433	326.186
	14.313	10.1433	326.984
	14.7352	10.1433	327.419
	15.1574	10.1433	327.621
	15.5795	10.1433	327.67
	16.0017	10.1433	327.671
	-5.10699	10.5648	327.671
	-4.68482	10.5648	327.67
	-4.26264	10.5648	327.461
	-3.84047	10.5648	326.876
	-3.41829	10.5648	325.822
	-2.99612	10.5648	324.028
	-2.57395	10.5648	321.129
	-2.15177	10.5648	316.655
	-1.7296	10.5648	310.08
	-1.30743	10.5648	300.928
	-0.885252	10.5648	288.875
	-0.463078	10.5648	273.898
	-0.0409044	10.5648	256.365
	0.381269	10.5648	237.094
	0.803443	10.5648	217.317
	1.22562	10.5648	198.542
	1.64779	10.5648	182.318
	2.06996	10.5648	169.953
	2.49214	10.5648	162.325
	2.91431	10.5648	159.741
	3.33649	10.5648	161.844
	3.75866	10.5648	167.816
	4.18083	10.5648	176.506
	4.60301	10.5648	186.656
	5.02518	10.5648	197.118
	5.44735	10.5648	207.003
	5.86953	10.5648	215.753
	6.2917	10.5648	223.17
	6.71388	10.5648	229.386
	7.13605	10.5648	234.784
	7.55822	10.5648	239.885
	7.9804	10.5648	245.238
	8.40257	10.5648	251.302
	8.82475	10.5648	258.326
	9.24692	10.5648	266.204
	9.66909	10.5648	274.746
	10.0913	10.5648	283.669
	10.5134	10.5648	292.445
	10.9356	10.5648	300.578
	11.3578	10.5648	307.689
	11.78	10.5648	313.553
	12.2021	10.5648	318.134
	12.6243	10.5648	321.535
	13.0465	10.5648	323.938
	13.4687	10.5648	325.55
	13.8908	10.5648	326.576
	14.313	10.5648	327.184
	14.7352	10.5648	327.506
	15.1574	10.5648	327.649
	15.5795	10.5648	327.671
	16.0017	10.5648	327.671
	-5.10699	10.9863	327.671
	-4.68482	10.9863	327.671
	-4.26264	10.9863	327.575
	-3.84047	10.9863	327.126
	-3.41829	10.9863	326.292
	-2.99612	10.9863	324.876
	-2.57395	10.9863	322.589
	-2.15177	10.9863	319.074
	-1.7296	10.9863	313.916
	-1.30743	10.9863	306.74
	-0.885252	10.9863	297.285
	-0.463078	10.9863	285.533
	-0.0409044	10.9863	271.767
	0.381269	10.9863	256.637
	0.803443	10.9863	241.118
	1.22562	10.9863	226.399
	1.64779	10.9863	213.705
	2.06996	10.9863	204.07
	2.49214	10.9863	198.17
	2.91431	10.9863	196.252
	3.33649	10.9863	198.048
	3.75866	10.9863	202.881
	4.18083	10.9863	209.854
	4.60301	10.9863	217.983
	5.02518	10.9863	226.365
	5.44735	10.9863	234.294
	5.86953	10.9863	241.335
	6.2917	10.9863	247.334
	6.71388	10.9863	252.383
	7.13605	10.9863	256.761
	7.55822	10.9863	260.873
	7.9804	10.9863	265.141
	8.40257	10.9863	269.901
	8.82475	10.9863	275.339
	9.24692	10.9863	281.312
	9.66909	10.9863	287.823
	10.0913	10.9863	294.603
	10.5134	10.9863	301.252
	10.9356	10.9863	307.4
	11.3578	10.9863	312.756
	11.78	10.9863	317.161
	12.2021	10.9863	320.595
	12.6243	10.9863	323.144
	13.0465	10.9863	324.944
	13.4687	10.9863	326.15
	13.8908	10.9863	326.91
	14.313	10.9863	327.348
	14.7352	10.9863	327.578
	15.1574	10.9863	327.665
	15.5795	10.9863	327.671
	16.0017	10.9863	327.671
	-5.10699	11.4078	327.671
	-4.68482	11.4078	327.671
	-4.26264	11.4078	327.652
	-3.84047	11.4078	327.354
	-3.41829	11.4078	326.725
	-2.99612	11.4078	325.652
	-2.57395	11.4078	323.924
	-2.15177	11.4078	321.271
	-1.7296	11.4078	317.389
	-1.30743	11.4078	311.989
[truncated: 602 more rows]

## Sheet: Fig.4b
Fig. 4b	theta (°)	phi (°)	Free energy(kJ/mol)
	-50.2057	-180	276.932
	-44.5964	-180	276.814
	-38.987	-180	276.242
	-33.3777	-180	274.61
	-27.7684	-180	270.891
	-22.1591	-180	263.91
	-16.5497	-180	253.112
	-10.9404	-180	239.629
	-5.33111	-180	226.674
	0.278212	-180	218.415
	5.88753	-180	217.543
	11.4969	-180	223.496
	17.1062	-180	232.791
	22.7155	-180	241.383
	28.3248	-180	246.897
	33.9341	-180	249.12
	39.5435	-180	248.832
	45.1528	-180	246.304
	50.7621	-180	240.704
	56.3714	-180	230.621
	61.9807	-180	215.298
	67.5901	-180	195.425
	73.1994	-180	173.465
	78.8087	-180	153.12
	84.418	-180	138.268
	90.0273	-180	131.726
	95.6367	-180	134.56
	101.246	-180	146.018
	106.855	-180	163.879
	112.465	-180	184.958
	118.074	-180	205.803
	123.683	-180	223.4
	129.293	-180	236.091
	134.902	-180	243.7
	140.511	-180	247.203
	146.121	-180	247.503
	151.73	-180	244.317
	157.339	-180	236.844
	162.949	-180	225.375
	168.558	-180	212.884
	174.167	-180	204.473
	179.776	-180	204.618
	185.386	-180	214.237
	190.995	-180	230.032
	196.604	-180	246.798
	202.214	-180	260.364
	207.823	-180	269.2
	213.432	-180	273.922
	219.042	-180	276.022
	224.651	-180	276.78
	230.26	-180	276.932
	-50.2057	-172.941	276.932
	-44.5964	-172.941	276.833
	-38.987	-172.941	276.295
	-33.3777	-172.941	274.738
	-27.7684	-172.941	271.176
	-22.1591	-172.941	264.471
	-16.5497	-172.941	254.056
	-10.9404	-172.941	240.966
	-5.33111	-172.941	228.254
	0.278212	-172.941	219.903
	5.88753	-172.941	218.578
	11.4969	-172.941	223.673
	17.1062	-172.941	231.827
	22.7155	-172.941	239.139
	28.3248	-172.941	243.368
	33.9341	-172.941	244.455
	39.5435	-172.941	243.268
	45.1528	-172.941	240.106
	50.7621	-172.941	234.148
	56.3714	-172.941	223.887
	61.9807	-172.941	208.395
	67.5901	-172.941	188.171
	73.1994	-172.941	165.538
	78.8087	-172.941	144.248
	84.418	-172.941	128.374
	90.0273	-172.941	121.023
	95.6367	-172.941	123.446
	101.246	-172.941	134.896
	106.855	-172.941	153.121
	112.465	-172.941	174.857
	118.074	-172.941	196.436
	123.683	-172.941	214.653
	129.293	-172.941	227.631
	134.902	-172.941	235.268
	140.511	-172.941	238.934
	146.121	-172.941	239.928
	151.73	-172.941	238.345
	157.339	-172.941	233.356
	162.949	-172.941	224.901
	168.558	-172.941	215.311
	174.167	-172.941	209.017
	179.776	-172.941	210.073
	185.386	-172.941	219.374
	190.995	-172.941	234.046
	196.604	-172.941	249.449
	202.214	-172.941	261.859
	207.823	-172.941	269.913
	213.432	-172.941	274.224
	219.042	-172.941	276.124
	224.651	-172.941	276.807
	230.26	-172.941	276.932
	-50.2057	-165.882	276.932
	-44.5964	-165.882	276.852
	-38.987	-165.882	276.332
	-33.3777	-165.882	274.821
	-27.7684	-165.882	271.381
	-22.1591	-165.882	264.866
	-16.5497	-165.882	254.674
	-10.9404	-165.882	241.726
	-5.33111	-165.882	228.918
	0.278212	-165.882	220.067
	5.88753	-165.882	217.646
	11.4969	-165.882	221.053
	17.1062	-165.882	226.996
	22.7155	-165.882	231.729
	28.3248	-165.882	233.265
	33.9341	-165.882	231.835
	39.5435	-165.882	228.421
	45.1528	-165.882	223.312
	50.7621	-165.882	215.578
	56.3714	-165.882	203.865
	61.9807	-165.882	187.584
	67.5901	-165.882	167.485
	73.1994	-165.882	145.876
	78.8087	-165.882	126.007
	84.418	-165.882	111.28
	90.0273	-165.882	104.325
	95.6367	-165.882	106.29
	101.246	-165.882	116.771
	106.855	-165.882	134.042
	112.465	-165.882	155.276
	118.074	-165.882	176.931
	123.683	-165.882	195.541
	129.293	-165.882	208.895
	134.902	-165.882	216.821
	140.511	-165.882	221.05
	146.121	-165.882	223.488
	151.73	-165.882	224.662
	157.339	-165.882	223.682
	162.949	-165.882	219.902
	168.558	-165.882	214.732
	174.167	-165.882	211.719
	179.776	-165.882	214.449
	185.386	-165.882	223.917
	190.995	-165.882	237.753
	196.604	-165.882	251.949
	202.214	-165.882	263.281
	207.823	-165.882	270.607
	213.432	-165.882	274.516
	219.042	-165.882	276.236
	224.651	-165.882	276.832
	230.26	-165.882	276.932
	-50.2057	-158.824	276.932
	-44.5964	-158.824	276.85
	-38.987	-158.824	276.331
	-33.3777	-158.824	274.816
	-27.7684	-158.824	271.357
	-22.1591	-158.824	264.787
	-16.5497	-158.824	254.451
	-10.9404	-158.824	241.194
	-5.33111	-158.824	227.859
	0.278212	-158.824	218.144
	5.88753	-158.824	214.419
	11.4969	-158.824	215.992
	17.1062	-158.824	219.542
	22.7155	-158.824	221.379
	28.3248	-158.824	219.749
	33.9341	-158.824	215.1
	39.5435	-158.824	208.553
	45.1528	-158.824	200.352
	50.7621	-158.824	189.697
	56.3714	-158.824	175.582
	61.9807	-158.824	158.107
	67.5901	-158.824	138.62
	73.1994	-158.824	119.311
	78.8087	-158.824	102.53
	84.418	-158.824	90.4611
	90.0273	-158.824	84.81
	95.6367	-158.824	86.4888
	101.246	-158.824	95.5588
	106.855	-158.824	111.081
	112.465	-158.824	130.974
	118.074	-158.824	152.118
	123.683	-158.824	170.999
	129.293	-158.824	185.049
	134.902	-158.824	193.791
	140.511	-158.824	199.025
	146.121	-158.824	203.194
	151.73	-158.824	207.289
	157.339	-158.824	210.399
	162.949	-158.824	211.282
	168.558	-158.824	210.512
	174.167	-158.824	210.892
	179.776	-158.824	215.642
	185.386	-158.824	225.851
	190.995	-158.824	239.568
	196.604	-158.824	253.259
	202.214	-158.824	264.052
	207.823	-158.824	270.981
	213.432	-158.824	274.666
	219.042	-158.824	276.294
	224.651	-158.824	276.843
	230.26	-158.824	276.932
	-50.2057	-151.765	276.932
	-44.5964	-151.765	276.836
	-38.987	-151.765	276.297
	-33.3777	-151.765	274.743
	-27.7684	-151.765	271.167
	-22.1591	-151.765	264.365
	-16.5497	-151.765	253.632
	-10.9404	-151.765	239.815
	-5.33111	-151.765	225.718
	0.278212	-151.765	215.046
	5.88753	-151.765	210.113
	11.4969	-151.765	210.127
	17.1062	-151.765	211.613
	22.7155	-151.765	210.867
	28.3248	-151.765	206.247
	33.9341	-151.765	198.344
	39.5435	-151.765	188.393
	45.1528	-151.765	176.745
	50.7621	-151.765	162.794
	56.3714	-151.765	145.992
	61.9807	-151.765	127.124
	67.5901	-151.765	108.04
	73.1994	-151.765	90.7661
	78.8087	-151.765	76.8353
	84.418	-151.765	67.3081
	90.0273	-151.765	63.083
	95.6367	-151.765	64.8377
	101.246	-151.765	72.9177
	106.855	-151.765	86.9437
	112.465	-151.765	105.607
	118.074	-151.765	126.387
	123.683	-151.765	145.96
	129.293	-151.765	161.504
	134.902	-151.765	171.999
	140.511	-151.765	178.94
	146.121	-151.765	184.945
	151.73	-151.765	191.378
	157.339	-151.765	197.486
	162.949	-151.765	201.73
	168.558	-151.765	204.115
	174.167	-151.765	207.018
	179.776	-151.765	213.513
	185.386	-151.765	224.799
	190.995	-151.765	239.092
	196.604	-151.765	253.059
	202.214	-151.765	263.981
	207.823	-151.765	270.957
	213.432	-151.765	274.653
	219.042	-151.765	276.268
	224.651	-151.765	276.838
	230.26	-151.765	276.932
	-50.2057	-144.706	276.932
	-44.5964	-144.706	276.825
	-38.987	-144.706	276.273
	-33.3777	-144.706	274.681
	-27.7684	-144.706	271.027
	-22.1591	-144.706	264.067
	-16.5497	-144.706	253.057
	-10.9404	-144.706	238.805
	-5.33111	-144.706	224.113
	0.278212	-144.706	212.646
	5.88753	-144.706	206.631
	11.4969	-144.706	205.194
	17.1062	-144.706	204.838
	22.7155	-144.706	201.897
	28.3248	-144.706	194.822
	33.9341	-144.706	184.295
	39.5435	-144.706	171.636
	45.1528	-144.706	157.273
	50.7621	-144.706	140.742
	56.3714	-144.706	121.781
	61.9807	-144.706	101.501
	67.5901	-144.706	81.9349
	73.1994	-144.706	65.006
	78.8087	-144.706	51.933
	84.418	-144.706	43.4081
	90.0273	-144.706	40.023
	95.6367	-144.706	42.2957
	101.246	-144.706	50.4641
	106.855	-144.706	64.1941
	112.465	-144.706	82.5589
	118.074	-144.706	103.646
	123.683	-144.706	124.569
	129.293	-144.706	142.338
	134.902	-144.706	155.313
	140.511	-144.706	164.45
	146.121	-144.706	172.212
	151.73	-144.706	180.246
	157.339	-144.706	187.987
	162.949	-144.706	193.93
	168.558	-144.706	197.865
	174.167	-144.706	202.066
	179.776	-144.706	209.679
	185.386	-144.706	221.982
	190.995	-144.706	237.2
	196.604	-144.706	251.916
	202.214	-144.706	263.376
	207.823	-144.706	270.665
	213.432	-144.706	274.522
	219.042	-144.706	276.221
	224.651	-144.706	276.819
	230.26	-144.706	276.932
	-50.2057	-137.647	276.932
	-44.5964	-137.647	276.83
	-38.987	-137.647	276.281
	-33.3777	-137.647	274.715
	-27.7684	-137.647	271.112
	-22.1591	-137.647	264.225
	-16.5497	-137.647	253.275
	-10.9404	-137.647	238.997
	-5.33111	-137.647	224.067
	0.278212	-137.647	211.923
	5.88753	-137.647	204.703
	11.4969	-137.647	201.527
	17.1062	-137.647	199.147
	22.7155	-137.647	194.215
	28.3248	-137.647	185.449
	33.9341	-137.647	173.565
	39.5435	-137.647	159.754
	45.1528	-137.647	144.363
	50.7621	-137.647	126.789
	56.3714	-137.647	106.709
	61.9807	-137.647	85.1939
	67.5901	-137.647	64.195
	73.1994	-137.647	45.7233
	78.8087	-137.647	31.2545
	84.418	-137.647	21.8674
	90.0273	-137.647	18.4585
	95.6367	-137.647	21.4994
	101.246	-137.647	30.7993
	106.855	-137.647	45.6392
	112.465	-137.647	64.9947
	118.074	-137.647	87.2751
	123.683	-137.647	109.933
	129.293	-137.647	129.875
	134.902	-137.647	145.013
	140.511	-137.647	155.905
	146.121	-137.647	164.886
	151.73	-137.647	173.786
	157.339	-137.647	182.28
	162.949	-137.647	188.883
	168.558	-137.647	193.394
	174.167	-137.647	198.135
	179.776	-137.647	206.381
	185.386	-137.647	219.425
	190.995	-137.647	235.419
	196.604	-137.647	250.828
	202.214	-137.647	262.786
	207.823	-137.647	270.389
	213.432	-137.647	274.414
	219.042	-137.647	276.176
	224.651	-137.647	276.806
	230.26	-137.647	276.932
	-50.2057	-130.588	276.932
	-44.5964	-130.588	276.844
	-38.987	-130.588	276.325
	-33.3777	-130.588	274.834
	-27.7684	-130.588	271.376
	-22.1591	-130.588	264.739
	-16.5497	-130.588	254.115
	-10.9404	-130.588	240.083
	-5.33111	-130.588	225.054
	0.278212	-130.588	212.185
	5.88753	-130.588	203.419
	11.4969	-130.588	198.05
	17.1062	-130.588	193.325
	22.7155	-130.588	186.57
	28.3248	-130.588	176.948
	33.9341	-130.588	165.218
	39.5435	-130.588	152.241
	45.1528	-130.588	137.764
	50.7621	-130.588	120.78
	56.3714	-130.588	100.7
	61.9807	-130.588	78.402
	67.5901	-130.588	55.7891
	73.1994	-130.588	35.1023
	78.8087	-130.588	18.368
	84.418	-130.588	7.33798
	90.0273	-130.588	3.41128
	95.6367	-130.588	7.11981
	101.246	-130.588	17.8948
	106.855	-130.588	34.5776
	112.465	-130.588	55.8087
	118.074	-130.588	79.8907
	123.683	-130.588	104.159
	129.293	-130.588	125.332
	134.902	-130.588	141.185
	140.511	-130.588	152.305
	146.121	-130.588	161.255
	151.73	-130.588	170.136
	157.339	-130.588	178.824
	162.949	-130.588	185.789
	168.558	-130.588	190.779
	174.167	-130.588	196.073
	179.776	-130.588	204.889
	185.386	-130.588	218.469
	190.995	-130.588	234.915
	196.604	-130.588	250.602
	202.214	-130.588	262.693
	207.823	-130.588	270.354
	213.432	-130.588	274.408
	219.042	-130.588	276.185
	224.651	-130.588	276.807
	230.26	-130.588	276.932
	-50.2057	-123.529	276.932
	-44.5964	-123.529	276.859
	-38.987	-123.529	276.377
	-33.3777	-123.529	274.946
	-27.7684	-123.529	271.632
	-22.1591	-123.529	265.229
	-16.5497	-123.529	254.861
	-10.9404	-123.529	240.939
	-5.33111	-123.529	225.609
	0.278212	-123.529	211.756
	5.88753	-123.529	201.228
	11.4969	-123.529	193.53
	17.1062	-123.529	186.541
	22.7155	-123.529	178.409
	28.3248	-123.529	168.853
	33.9341	-123.529	158.655
	39.5435	-123.529	148.078
	45.1528	-123.529	136.029
	50.7621	-123.529	120.839
	56.3714	-123.529	101.709
	61.9807	-123.529	79.446
	67.5901	-123.529	56.0586
	73.1994	-123.529	34.1494
	78.8087	-123.529	16.1726
	84.418	-123.529	4.25462
	90.0273	-123.529	0
	95.6367	-123.529	3.98971
	101.246	-123.529	15.6937
	106.855	-123.529	33.8965
	112.465	-123.529	57.0199
	118.074	-123.529	82.8226
	123.683	-123.529	108.012
	129.293	-123.529	128.984
	134.902	-123.529	143.567
	140.511	-123.529	152.833
	146.121	-123.529	159.926
	151.73	-123.529	167.448
	157.339	-123.529	175.539
	162.949	-123.529	182.688
	168.558	-123.529	188.447
	174.167	-123.529	194.807
	179.776	-123.529	204.612
	185.386	-123.529	218.857
	190.995	-123.529	235.562
	196.604	-123.529	251.22
	202.214	-123.529	263.107
	207.823	-123.529	270.591
	213.432	-123.529	274.517
	219.042	-123.529	276.234
	224.651	-123.529	276.825
	230.26	-123.529	276.932
	-50.2057	-116.471	276.932
	-44.5964	-116.471	276.86
	-38.987	-116.471	276.395
	-33.3777	-116.471	275.004
	-27.7684	-116.471	271.736
	-22.1591	-116.471	265.366
	-16.5497	-116.471	254.932
	-10.9404	-116.471	240.72
	-5.33111	-116.471	224.654
	0.278212	-116.471	209.542
	5.88753	-116.471	197.26
	11.4969	-116.471	187.631
	17.1062	-116.471	179.075
	22.7155	-116.471	170.441
	28.3248	-116.471	161.947
	33.9341	-116.471	154.299
	39.5435	-116.471	147.106
	45.1528	-116.471	138.411
	50.7621	-116.471	125.87
	56.3714	-116.471	108.453
	61.9807	-116.471	87.1565
	67.5901	-116.471	64.3714
	73.1994	-116.471	42.979
	78.8087	-116.471	25.5816
	84.418	-116.471	14.1902
	90.0273	-116.471	10.1886
	95.6367	-116.471	14.1791
	101.246	-116.471	26.0106
	106.855	-116.471	44.8297
	112.465	-116.471	69.0061
	118.074	-116.471	95.6244
	123.683	-116.471	120.538
	129.293	-116.471	139.659
	134.902	-116.471	151.1
	140.511	-116.471	156.549
	146.121	-116.471	159.959
	151.73	-116.471	164.604
	157.339	-116.471	171.044
	162.949	-116.471	177.9
	168.558	-116.471	184.529
	174.167	-116.471	192.417
	179.776	-116.471	203.781
	185.386	-116.471	219.122
	190.995	-116.471	236.326
	196.604	-116.471	251.997
	202.214	-116.471	263.674
	207.823	-116.471	270.909
	213.432	-116.471	274.672
	219.042	-116.471	276.288
	224.651	-116.471	276.851
	230.26	-116.471	276.932
	-50.2057	-109.412	276.932
	-44.5964	-109.412	276.855
	-38.987	-109.412	276.399
	-33.3777	-109.412	274.992
	-27.7684	-109.412	271.685
	-22.1591	-109.412	265.189
	-16.5497	-109.412	254.406
	-10.9404	-109.412	239.465
	-5.33111	-109.412	222.257
	0.278212	-109.412	205.645
	5.88753	-109.412	191.749
	11.4969	-109.412	180.765
	17.1062	-109.412	171.578
	22.7155	-109.412	163.501
	28.3248	-109.412	157.033
	33.9341	-109.412	152.762
	39.5435	-109.412	149.726
	45.1528	-109.412	145.182
	50.7621	-109.412	136.096
	56.3714	-109.412	121.181
	61.9807	-109.412	101.664
	67.5901	-109.412	80.353
	73.1994	-109.412	60.4835
	78.8087	-109.412	44.6583
	84.418	-109.412	34.5939
	90.0273	-109.412	31.3372
	95.6367	-109.412	35.4625
	101.246	-109.412	47.1646
	106.855	-109.412	65.9965
	112.465	-109.412	90.2242
	118.074	-109.412	116.263
	123.683	-109.412	139.234
	129.293	-109.412	154.763
	134.902	-109.412	161.393
	140.511	-109.412	161.583
	146.121	-109.412	160.041
	151.73	-109.412	160.724
	157.339	-109.412	164.687
	162.949	-109.412	170.805
	168.558	-109.412	178.284
	174.167	-109.412	187.995
	179.776	-109.412	201.371
	185.386	-109.412	218.287
	190.995	-109.412	236.371
	196.604	-109.412	252.353
	202.214	-109.412	264.037
	207.823	-109.412	271.144
	213.432	-109.412	274.783
	219.042	-109.412	276.337
	224.651	-109.412	276.858
	230.26	-109.412	276.932
	-50.2057	-102.353	276.932
	-44.5964	-102.353	276.853
	-38.987	-102.353	276.393
	-33.3777	-102.353	274.99
	-27.7684	-102.353	271.637
	-22.1591	-102.353	264.976
	-16.5497	-102.353	253.801
	-10.9404	-102.353	238.043
	-5.33111	-102.353	219.52
	0.278212	-102.353	201.262
	5.88753	-102.353	185.764
	11.4969	-102.353	173.705
	17.1062	-102.353	164.436
	22.7155	-102.353	157.606
	28.3248	-102.353	153.869
	33.9341	-102.353	153.669
	39.5435	-102.353	155.567
	45.1528	-102.353	156.029
	50.7621	-102.353	151.335
	56.3714	-102.353	139.763
	61.9807	-102.353	122.518
	67.5901	-102.353	102.822
	73.1994	-102.353	84.2728
	78.8087	-102.353	69.6966
	84.418	-102.353	60.7756
	90.0273	-102.353	58.453
	95.6367	-102.353	63.2082
	101.246	-102.353	75.3079
	106.855	-102.353	94.1956
	112.465	-102.353	117.721
	118.074	-102.353	141.673
	123.683	-102.353	160.785
	129.293	-102.353	170.975
	134.902	-102.353	171.526
	140.511	-102.353	165.684
	146.121	-102.353	158.827
	151.73	-102.353	155.367
	157.339	-102.353	156.756
	162.949	-102.353	162.122
	168.558	-102.353	170.545
	174.167	-102.353	182.247
	179.776	-102.353	197.858
	185.386	-102.353	216.609
	190.995	-102.353	235.836
	196.604	-102.353	252.348
	202.214	-102.353	264.18
	207.823	-102.353	271.277
	213.432	-102.353	274.864
	219.042	-102.353	276.36
	224.651	-102.353	276.858
	230.26	-102.353	276.932
	-50.2057	-95.2942	276.932
	-44.5964	-95.2942	276.861
	-38.987	-95.2942	276.42
	-33.3777	-95.2942	275.045
	-27.7684	-95.2942	271.732
	-22.1591	-95.2942	265.069
	-16.5497	-95.2942	253.697
	-10.9404	-95.2942	237.341
	-5.33111	-95.2942	217.663
	0.278212	-95.2942	197.749
	5.88753	-95.2942	180.499
	11.4969	-95.2942	167.216
	17.1062	-95.2942	157.861
	22.7155	-95.2942	152.411
	28.3248	-95.2942	151.581
	33.9341	-95.2942	155.671
	39.5435	-95.2942	162.798
	45.1528	-95.2942	168.776
	50.7621	-95.2942	169.141
	56.3714	-95.2942	161.556
	61.9807	-95.2942	146.958
	67.5901	-95.2942	128.741
	73.1994	-95.2942	110.949
	78.8087	-95.2942	96.8751
	84.418	-95.2942	88.5931
	90.0273	-95.2942	87.1729
	95.6367	-95.2942	93.0814
	101.246	-95.2942	106.237
	106.855	-95.2942	125.414
	112.465	-95.2942	147.609
	118.074	-95.2942	168.116
	123.683	-95.2942	181.845
	129.293	-95.2942	185.521
	134.902	-95.2942	179.434
	140.511	-95.2942	167.635
	146.121	-95.2942	155.897
	151.73	-95.2942	148.827
	157.339	-95.2942	148.105
	162.949	-95.2942	153.072
	168.558	-95.2942	162.644
	174.167	-95.2942	176.457
	179.776	-95.2942	194.357
	185.386	-95.2942	214.961
	190.995	-95.2942	235.342
	196.604	-95.2942	252.387
	202.214	-95.2942	264.351
	207.823	-95.2942	271.412
	213.432	-95.2942	274.926
	219.042	-95.2942	276.385
	224.651	-95.2942	276.859
	230.26	-95.2942	276.932
	-50.2057	-88.2353	276.932
	-44.5964	-88.2353	276.874
	-38.987	-88.2353	276.472
	-33.3777	-88.2353	275.183
	-27.7684	-88.2353	272.014
	-22.1591	-88.2353	265.528
	-16.5497	-88.2353	254.254
	-10.9404	-88.2353	237.676
	-5.33111	-88.2353	217.153
	0.278212	-88.2353	195.7
	5.88753	-88.2353	176.556
	11.4969	-88.2353	161.736
	17.1062	-88.2353	151.922
	22.7155	-88.2353	147.482
	28.3248	-88.2353	149.14
	33.9341	-88.2353	156.938
	39.5435	-88.2353	168.705
	45.1528	-88.2353	179.835
	50.7621	-88.2353	185.276
	56.3714	-88.2353	182.097
	61.9807	-88.2353	170.759
	67.5901	-88.2353	154.488
	73.1994	-88.2353	137.567
	78.8087	-88.2353	123.817
	84.418	-88.2353	115.872
	90.0273	-88.2353	115.234
	95.6367	-88.2353	122.376
	101.246	-88.2353	136.618
	106.855	-88.2353	155.753
	112.465	-88.2353	175.859
	118.074	-88.2353	191.964
	123.683	-88.2353	199.61
	129.293	-88.2353	196.646
	134.902	-88.2353	184.424
	140.511	-88.2353	167.559
	146.121	-88.2353	151.879
	151.73	-88.2353	141.967
	157.339	-88.2353	139.645
	162.949	-88.2353	144.448
	168.558	-88.2353	155.249
	174.167	-88.2353	171.202
	179.776	-88.2353	191.398
	185.386	-88.2353	213.803
	190.995	-88.2353	235.244
	196.604	-88.2353	252.682
	202.214	-88.2353	264.668
	207.823	-88.2353	271.621
	213.432	-88.2353	275.018
	219.042	-88.2353	276.426
	224.651	-88.2353	276.864
	230.26	-88.2353	276.932
	-50.2057	-81.1765	276.932
	-44.5964	-81.1765	276.889
	-38.987	-81.1765	276.535
	-33.3777	-81.1765	275.361
	-27.7684	-81.1765	272.409
	-22.1591	-81.1765	266.227
	-16.5497	-81.1765	255.256
	-10.9404	-81.1765	238.707
	-5.33111	-81.1765	217.597
	0.278212	-81.1765	194.716
	5.88753	-81.1765	173.597
	11.4969	-81.1765	156.973
	17.1062	-81.1765	146.265
	22.7155	-81.1765	142.227
	28.3248	-81.1765	145.442
	33.9341	-81.1765	155.686
	39.5435	-81.1765	170.681
	45.1528	-81.1765	185.862
	50.7621	-81.1765	196.022
	56.3714	-81.1765	197.759
	61.9807	-81.1765	190.822
	67.5901	-81.1765	177.854
	73.1994	-81.1765	162.915
	78.8087	-81.1765	150.071
	84.418	-81.1765	142.506
	90.0273	-81.1765	142.282
	95.6367	-81.1765	149.933
	101.246	-81.1765	164.276
	106.855	-81.1765	182.178
	112.465	-81.1765	199.048
	118.074	-81.1765	210.086
	123.683	-81.1765	211.701
	129.293	-81.1765	202.918
	134.902	-81.1765	185.931
	140.511	-81.1765	165.527
	146.121	-81.1765	147.22
	151.73	-81.1765	135.33
	157.339	-81.1765	131.783
	162.949	-81.1765	136.442
	168.558	-81.1765	148.314
	174.167	-81.1765	166.268
	179.776	-81.1765	188.726
	185.386	-81.1765	212.945
	190.995	-81.1765	235.386
	196.604	-81.1765	253.148
	202.214	-81.1765	265.1
	207.823	-81.1765	271.888
	213.432	-81.1765	275.153
	219.042	-81.1765	276.468
	224.651	-81.1765	276.879
	230.26	-81.1765	276.932
	-50.2057	-74.1177	276.932
	-44.5964	-74.1177	276.893
	-38.987	-74.1177	276.599
	-33.3777	-74.1177	275.541
	-27.7684	-74.1177	272.81
	-22.1591	-74.1177	266.97
	-16.5497	-74.1177	256.378
	-10.9404	-74.1177	239.976
	-5.33111	-74.1177	218.378
	0.278212	-74.1177	194.137
	5.88753	-74.1177	170.972
	11.4969	-74.1177	152.273
	17.1062	-74.1177	140.157
	22.7155	-74.1177	135.644
	28.3248	-74.1177	139.167
	33.9341	-74.1177	150.29
	39.5435	-74.1177	166.937
	45.1528	-74.1177	185.036
	50.7621	-74.1177	199.662
	56.3714	-74.1177	207.045
	61.9807	-74.1177	206.03
	67.5901	-74.1177	198.203
	73.1994	-74.1177	186.94
	78.8087	-74.1177	176.164
	84.418	-74.1177	169.363
	90.0273	-74.1177	169.026
	95.6367	-74.1177	175.869
	101.246	-74.1177	188.409
	106.855	-74.1177	203.067
	112.465	-74.1177	215.102
	118.074	-74.1177	220.202
	123.683	-74.1177	215.933
	129.293	-74.1177	202.353
	134.902	-74.1177	182.236
	140.511	-74.1177	160.081
	146.121	-74.1177	140.758
	151.73	-74.1177	128.049
	157.339	-74.1177	123.898
	162.949	-74.1177	128.591
	168.558	-74.1177	141.506
	174.167	-74.1177	161.399
	179.776	-74.1177	186.057
	185.386	-74.1177	212.057
	190.995	-74.1177	235.529
	196.604	-74.1177	253.631
	202.214	-74.1177	265.545
	207.823	-74.1177	272.173
	213.432	-74.1177	275.285
	219.042	-74.1177	276.518
	224.651	-74.1177	276.891
	230.26	-74.1177	276.932
	-50.2057	-67.0588	276.932
	-44.5964	-67.0588	276.897
	-38.987	-67.0588	276.644
	-33.3777	-67.0588	275.704
	-27.7684	-67.0588	273.159
	-22.1591	-67.0588	267.637
	-16.5497	-67.0588	257.382
	-10.9404	-67.0588	241.103
	-5.33111	-67.0588	219.027
	0.278212	-67.0588	193.42
	5.88753	-67.0588	168.077
	11.4969	-67.0588	146.878
	17.1062	-67.0588	132.6
	22.7155	-67.0588	126.568
	28.3248	-67.0588	129.103
	33.9341	-67.0588	139.723
	39.5435	-67.0588	156.745
	45.1528	-67.0588	176.921
	50.7621	-67.0588	195.886
	56.3714	-67.0588	209.595
	61.9807	-67.0588	215.853
	67.5901	-67.0588	214.883
	73.1994	-67.0588	208.998
	78.8087	-67.0588	201.63
	84.418	-67.0588	196.291
	90.0273	-67.0588	195.595
	95.6367	-67.0588	200.35
	101.246	-67.0588	209.04
	106.855	-67.0588	218.138
	112.465	-67.0588	223.357
	118.074	-67.0588	221.332
	123.683	-67.0588	210.845
	129.293	-67.0588	193.054
	134.902	-67.0588	171.03
	140.511	-67.0588	148.798
	146.121	-67.0588	130.246
	151.73	-67.0588	118.331
	157.339	-67.0588	114.774
	162.949	-67.0588	120.244
	168.558	-67.0588	134.547
	174.167	-67.0588	156.474
	179.776	-67.0588	183.354
	185.386	-67.0588	211.141
	190.995	-67.0588	235.644
	196.604	-67.0588	254.106
	202.214	-67.0588	265.953
	207.823	-67.0588	272.432
	213.432	-67.0588	275.418
	219.042	-67.0588	276.566
	224.651	-67.0588	276.894
	230.26	-67.0588	276.932
	-50.2057	-60	276.932
	-44.5964	-60	276.903
	-38.987	-60	276.675
	-33.3777	-60	275.817
	-27.7684	-60	273.441
	-22.1591	-60	268.149
	-16.5497	-60	258.101
	-10.9404	-60	241.827
	-5.33111	-60	219.163
	0.278212	-60	192.07
	5.88753	-60	164.333
	11.4969	-60	140.233
	17.1062	-60	123.094
	22.7155	-60	114.606
	28.3248	-60	115.12
	33.9341	-60	124.229
	39.5435	-60	140.761
	45.1528	-60	162.295
	50.7621	-60	185.119
	56.3714	-60	205.063
	61.9807	-60	218.928
	67.5901	-60	225.618
	73.1994	-60	226.245
	78.8087	-60	223.508
	84.418	-60	220.569
	90.0273	-60	219.804
	95.6367	-60	221.871
	101.246	-60	225.365
	106.855	-60	227.239
	112.465	-60	224.092
	118.074	-60	213.892
	123.683	-60	196.805
	129.293	-60	175.024
	134.902	-60	151.871
	140.511	-60	130.795
	146.121	-60	114.535
	151.73	-60	105.005
	157.339	-60	103.484
	162.949	-60	110.829
	168.558	-60	127.255
	174.167	-60	151.621
	179.776	-60	180.854
	185.386	-60	210.425
	190.995	-60	235.899
	196.604	-60	254.635
	202.214	-60	266.412
	207.823	-60	272.707
	213.432	-60	275.549
	219.042	-60	276.616
	224.651	-60	276.899
	230.26	-60	276.932
	-50.2057	-52.9412	276.932
	-44.5964	-52.9412	276.909
	-38.987	-52.9412	276.697
	-33.3777	-52.9412	275.889
	-27.7684	-52.9412	273.637
	-22.1591	-52.9412	268.474
	-16.5497	-52.9412	258.511
	-10.9404	-52.9412	242.042
	-5.33111	-52.9412	218.608
	0.278212	-52.9412	189.865
	5.88753	-52.9412	159.588
	11.4969	-52.9412	132.355
	17.1062	-52.9412	111.968
	22.7155	-52.9412	100.496
	28.3248	-52.9412	98.4362
	33.9341	-52.9412	105.457
	39.5435	-52.9412	120.763
	45.1528	-52.9412	142.664
	50.7621	-52.9412	168.086
	56.3714	-52.9412	192.966
	61.9807	-52.9412	213.429
	67.5901	-52.9412	227.26
	73.1994	-52.9412	234.474
	78.8087	-52.9412	236.879
	84.418	-52.9412	237.046
	90.0273	-52.9412	236.847
	95.6367	-52.9412	236.628
	101.246	-52.9412	235.053
	106.855	-52.9412	229.629
	112.465	-52.9412	218.099
	118.074	-52.9412	199.868
	123.683	-52.9412	176.523
	129.293	-52.9412	151.224
	134.902	-52.9412	127.519
	140.511	-52.9412	108.233
	146.121	-52.9412	95.0127
	151.73	-52.9412	88.7639
	157.339	-52.9412	90.2566
	162.949	-52.9412	100.438
	168.558	-52.9412	119.753
	174.167	-52.9412	147.021
	179.776	-52.9412	178.795
	185.386	-52.9412	210.126
	190.995	-52.9412	236.453
	196.604	-52.9412	255.361
	202.214	-52.9412	266.956
	207.823	-52.9412	273.018
	213.432	-52.9412	275.691
	219.042	-52.9412	276.662
	224.651	-52.9412	276.908
	230.26	-52.9412	276.932
	-50.2057	-45.8824	276.932
	-44.5964	-45.8824	276.911
	-38.987	-45.8824	276.721
	-33.3777	-45.8824	275.949
	-27.7684	-45.8824	273.8
	-22.1591	-45.8824	268.723
	-16.5497	-45.8824	258.754
	-10.9404	-45.8824	242.004
	-5.33111	-45.8824	217.699
	0.278212	-45.8824	187.274
	5.88753	-45.8824	154.447
	11.4969	-45.8824	124.073
	17.1062	-45.8824	100.39
	22.7155	-45.8824	85.8341
	28.3248	-45.8824	81.0361
	33.9341	-45.8824	85.6427
	39.5435	-45.8824	98.997
	45.1528	-45.8824	119.96
	50.7621	-45.8824	146.171
	56.3714	-45.8824	173.8
	61.9807	-45.8824	198.684
	67.5901	-45.8824	217.817
	73.1994	-45.8824	230.325
	78.8087	-45.8824	237.245
	84.418	-45.8824	240.523
	90.0273	-45.8824	241.516
	95.6367	-45.8824	240.183
	101.246	-45.8824	235.051
	106.855	-45.8824	224.102
	112.465	-45.8824	206.088
	118.074	-45.8824	181.661
	123.683	-45.8824	153.662
	129.293	-45.8824	126.038
	134.902	-45.8824	102.454
	140.511	-45.8824	85.14
	146.121	-45.8824	74.8425
	151.73	-45.8824	71.7481
	157.339	-45.8824	76.386
	162.949	-45.8824	89.7677
	168.558	-45.8824	112.404
	174.167	-45.8824	142.862
	179.776	-45.8824	177.25
	185.386	-45.8824	210.256
	190.995	-45.8824	237.282
	196.604	-45.8824	256.218
	202.214	-45.8824	267.56
	207.823	-45.8824	273.349
	213.432	-45.8824	275.838
	219.042	-45.8824	276.709
	224.651	-45.8824	276.917
	230.26	-45.8824	276.932
	-50.2057	-38.8235	276.932
	-44.5964	-38.8235	276.914
	-38.987	-38.8235	276.741
	-33.3777	-38.8235	276.03
	-27.7684	-38.8235	273.968
	-22.1591	-38.8235	269.033
	-16.5497	-38.8235	259.128
	-10.9404	-38.8235	242.155
	-5.33111	-38.8235	217.114
	0.278212	-38.8235	185.144
	5.88753	-38.8235	149.909
	11.4969	-38.8235	116.552
	17.1062	-38.8235	89.7456
	22.7155	-38.8235	72.2748
	28.3248	-38.8235	64.8179
	33.9341	-38.8235	66.8798
	39.5435	-38.8235	77.7662
	45.1528	-38.8235	96.6629
	50.7621	-38.8235	121.781
	56.3714	-38.8235	149.786
	61.9807	-38.8235	176.442
	67.5901	-38.8235	198.226
	73.1994	-38.8235	213.717
	78.8087	-38.8235	223.459
	84.418	-38.8235	229.007
	90.0273	-38.8235	231.344
	95.6367	-38.8235	230.102
	101.246	-38.8235	223.573
	106.855	-38.8235	209.887
	112.465	-38.8235	188.466
	118.074	-38.8235	160.871
	123.683	-38.8235	130.817
	129.293	-38.8235	102.702
	134.902	-38.8235	80.061
	140.511	-38.8235	64.6121
	146.121	-38.8235	56.5997
	151.73	-38.8235	55.9486
	157.339	-38.8235	63.2616
	162.949	-38.8235	79.6989
	168.558	-38.8235	105.673
	174.167	-38.8235	139.324
	179.776	-38.8235	176.19
	185.386	-38.8235	210.669
	190.995	-38.8235	238.229
	196.604	-38.8235	257.094
	202.214	-38.8235	268.135
	207.823	-38.8235	273.659
	213.432	-38.8235	275.976
	219.042	-38.8235	276.751
	224.651	-38.8235	276.924
	230.26	-38.8235	276.932
	-50.2057	-31.7647	276.932
	-44.5964	-31.7647	276.92
	-38.987	-31.7647	276.773
	-33.3777	-31.7647	276.122
	-27.7684	-31.7647	274.174
	-22.1591	-31.7647	269.436
	-16.5497	-31.7647	259.716
	-10.9404	-31.7647	242.722
	-5.33111	-31.7647	217.149
	0.278212	-31.7647	183.875
	5.88753	-31.7647	146.518
	11.4969	-31.7647	110.461
	17.1062	-31.7647	80.853
	22.7155	-31.7647	60.7822
	28.3248	-31.7647	50.9466
	33.9341	-31.7647	50.6413
	39.5435	-31.7647	59.024
	45.1528	-31.7647	75.398
	50.7621	-31.7647	98.3471
	56.3714	-31.7647	124.961
	61.9807	-31.7647	151.107
	67.5901	-31.7647	173.094
	73.1994	-31.7647	189.179
	78.8087	-31.7647	199.727
	84.418	-31.7647	206.197
	90.0273	-31.7647	209.427
	95.6367	-31.7647	208.798
	101.246	-31.7647	202.392
	106.855	-31.7647	188.341
	112.465	-31.7647	166.394
	118.074	-31.7647	138.622
	123.683	-31.7647	109.053
	129.293	-31.7647	82.1608
	134.902	-31.7647	61.1954
	140.511	-31.7647	47.5234
	146.121	-31.7647	41.1848
	151.73	-31.7647	42.2661
	157.339	-31.7647	51.6816
	162.949	-31.7647	70.7905
	168.558	-31.7647	99.812
	174.167	-31.7647	136.36
	179.776	-31.7647	175.427
	185.386	-31.7647	211.13
	190.995	-31.7647	239.078
	196.604	-31.7647	257.843
	202.214	-31.7647	268.621
	207.823	-31.7647	273.903
	213.432	-31.7647	276.08
	219.042	-31.7647	276.782
	224.651	-31.7647	276.925
	230.26	-31.7647	276.932
	-50.2057	-24.7059	276.932
	-44.5964	-24.7059	276.925
	-38.987	-24.7059	276.803
	-33.3777	-24.7059	276.215
	-27.7684	-24.7059	274.396
	-22.1591	-24.7059	269.86
	-16.5497	-24.7059	260.382
	-10.9404	-24.7059	243.483
	-5.33111	-24.7059	217.548
	0.278212	-24.7059	183.233
	5.88753	-24.7059	144.088
	11.4969	-24.7059	105.747
	17.1062	-24.7059	73.775
	22.7155	-24.7059	51.5813
	28.3248	-24.7059	39.8412
	33.9341	-24.7059	37.6279
	39.5435	-24.7059	43.9127
	45.1528	-24.7059	58.0436
	50.7621	-24.7059	78.8079
	56.3714	-24.7059	103.534
	61.9807	-24.7059	128.269
	67.5901	-24.7059	149.321
	73.1994	-24.7059	164.768
	78.8087	-24.7059	174.968
	84.418	-24.7059	181.318
	90.0273	-24.7059	184.613
	95.6367	-24.7059	184.18
	101.246	-24.7059	178.069
	106.855	-24.7059	164.533
	112.465	-24.7059	143.47
	118.074	-24.7059	117.117
	123.683	-24.7059	89.4152
	129.293	-24.7059	64.5831
	134.902	-24.7059	45.5125
	140.511	-24.7059	33.3283
	146.121	-24.7059	28.1862
	151.73	-24.7059	30.5517
	157.339	-24.7059	41.7212
	162.949	-24.7059	63.1575
	168.558	-24.7059	94.8091
	174.167	-24.7059	133.814
	179.776	-24.7059	174.699
	185.386	-24.7059	211.407
	190.995	-24.7059	239.683
	196.604	-24.7059	258.372
	202.214	-24.7059	268.959
	207.823	-24.7059	274.072
	213.432	-24.7059	276.142
	219.042	-24.7059	276.799
	224.651	-24.7059	276.924
	230.26	-24.7059	276.932
	-50.2057	-17.6471	276.932
	-44.5964	-17.6471	276.926
	-38.987	-17.6471	276.82
	-33.3777	-17.6471	276.3
	-27.7684	-17.6471	274.576
	-22.1591	-17.6471	270.195
	-16.5497	-17.6471	260.923
	-10.9404	-17.6471	244.114
	-5.33111	-17.6471	217.936
	0.278212	-17.6471	182.802
	5.88753	-17.6471	142.228
	11.4969	-17.6471	102.1
	17.1062	-17.6471	68.3362
	22.7155	-17.6471	44.5303
	28.3248	-17.6471	31.3554
	33.9341	-17.6471	27.7419
	39.5435	-17.6471	32.5631
	45.1528	-17.6471	45.1404
	50.7621	-17.6471	64.4047
	56.3714	-17.6471	87.906
	61.9807	-17.6471	111.817
	67.5901	-17.6471	132.488
	73.1994	-17.6471	147.879
	78.8087	-17.6471	158.093
	84.418	-17.6471	164.253
	90.0273	-17.6471	167.093
	95.6367	-17.6471	165.981
	101.246	-17.6471	159.254
	106.855	-17.6471	145.537
	112.465	-17.6471	124.97
	118.074	-17.6471	99.8203
	123.683	-17.6471	73.8096
	129.293	-17.6471	50.6573
	134.902	-17.6471	32.9266
	140.511	-17.6471	21.7197
	146.121	-17.6471	17.4147
	151.73	-17.6471	20.8092
	157.339	-17.6471	33.4582
	162.949	-17.6471	56.8377
	168.558	-17.6471	90.6529
	174.167	-17.6471	131.593
	179.776	-17.6471	173.889
	185.386	-17.6471	211.395
	190.995	-17.6471	239.978
	196.604	-17.6471	258.671
	202.214	-17.6471	269.153
	207.823	-17.6471	274.177
	213.432	-17.6471	276.174
	219.042	-17.6471	276.803
	224.651	-17.6471	276.923
	230.26	-17.6471	276.932
	-50.2057	-10.5882	276.932
	-44.5964	-10.5882	276.924
	-38.987	-10.5882	276.83
	-33.3777	-10.5882	276.347
	-27.7684	-10.5882	274.69
	-22.1591	-10.5882	270.401
	-16.5497	-10.5882	261.228
	-10.9404	-10.5882	244.452
	-5.33111	-10.5882	218.048
	0.278212	-10.5882	182.287
	5.88753	-10.5882	140.735
	11.4969	-10.5882	99.3999
	17.1062	-10.5882	64.4013
	22.7155	-10.5882	39.5029
	28.3248	-10.5882	25.3281
	33.9341	-10.5882	20.7679
	39.5435	-10.5882	24.6379
	45.1528	-10.5882	36.3253
	50.7621	-10.5882	54.9091
	56.3714	-10.5882	78.1218
	61.9807	-10.5882	102.371
	67.5901	-10.5882	123.955
	73.1994	-10.5882	140.618
	78.8087	-10.5882	151.976
	84.418	-10.5882	158.659
	90.0273	-10.5882	161.094
	95.6367	-10.5882	158.752
	101.246	-10.5882	150.443
	106.855	-10.5882	135.388
	112.465	-10.5882	114.214
	118.074	-10.5882	89.2623
	123.683	-10.5882	63.9146
	129.293	-10.5882	41.5118
	134.902	-10.5882	24.3488
	140.511	-10.5882	13.5067
	146.121	-10.5882	9.61443
	151.73	-10.5882	13.7039
	157.339	-10.5882	27.4128
	162.949	-10.5882	52.156
	168.558	-10.5882	87.4682
	174.167	-10.5882	129.804
	179.776	-10.5882	173.146
	185.386	-10.5882	211.252
	190.995	-10.5882	240.081
	196.604	-10.5882	258.804
	202.214	-10.5882	269.258
	207.823	-10.5882	274.228
	213.432	-10.5882	276.2
	219.042	-10.5882	276.804
	224.651	-10.5882	276.922
	230.26	-10.5882	276.932
	-50.2057	-3.52941	276.932
	-44.5964	-3.52941	276.923
	-38.987	-3.52941	276.835
	-33.3777	-3.52941	276.365
	-27.7684	-3.52941	274.732
	-22.1591	-3.52941	270.47
	-16.5497	-3.52941	261.321
	-10.9404	-3.52941	244.5
	-5.33111	-3.52941	217.896
	0.278212	-3.52941	181.739
	5.88753	-3.52941	139.641
	11.4969	-3.52941	97.7123
	17.1062	-3.52941	62.1297
	22.7155	-3.52941	36.7025
	28.3248	-3.52941	22.0396
	33.9341	-3.52941	17.0047
	39.5435	-3.52941	20.3715
	45.1528	-3.52941	31.6051
	50.7621	-3.52941	49.9253
	56.3714	-3.52941	73.2791
	61.9807	-3.52941	98.2704
	67.5901	-3.52941	121.242
	73.1994	-3.52941	139.666
	78.8087	-3.52941	152.611
	84.418	-3.52941	160.174
	90.0273	-3.52941	162.469
	95.6367	-3.52941	158.992
	101.246	-3.52941	148.999
	106.855	-3.52941	132.34
	112.465	-3.52941	110.136
	118.074	-3.52941	84.8885
	123.683	-3.52941	59.7219
	129.293	-3.52941	37.5968
	134.902	-3.52941	20.5761
	140.511	-3.52941	9.75686
	146.121	-3.52941	5.8877
	151.73	-3.52941	10.1485
	157.339	-3.52941	24.2456
	162.949	-3.52941	49.5701
	168.558	-3.52941	85.6017
	174.167	-3.52941	128.663
	179.776	-3.52941	172.61
	185.386	-3.52941	211.124
	190.995	-3.52941	240.117
	196.604	-3.52941	258.873
	202.214	-3.52941	269.306
	207.823	-3.52941	274.258
	213.432	-3.52941	276.211
	219.042	-3.52941	276.809
	224.651	-3.52941	276.922
	230.26	-3.52941	276.932
	-50.2057	3.52941	276.932
	-44.5964	3.52941	276.924
	-38.987	3.52941	276.838
	-33.3777	3.52941	276.367
	-27.7684	3.52941	274.729
	-22.1591	3.52941	270.45
	-16.5497	3.52941	261.243
	-10.9404	3.52941	244.335
	-5.33111	3.52941	217.587
	0.278212	3.52941	181.3
	5.88753	3.52941	139.145
	11.4969	3.52941	97.2524
	17.1062	3.52941	61.8021
	22.7155	3.52941	36.5338
	28.3248	3.52941	22.0322
	33.9341	3.52941	17.0445
	39.5435	3.52941	20.344
	45.1528	3.52941	31.3779
	50.7621	3.52941	49.465
	56.3714	3.52941	72.7925
	61.9807	3.52941	98.1168
	67.5901	3.52941	121.825
	73.1994	3.52941	141.191
	78.8087	3.52941	154.961
	84.418	3.52941	162.952
	90.0273	3.52941	165.102
	95.6367	3.52941	161.009
	101.246	3.52941	150.105
	106.855	3.52941	132.641
	112.465	3.52941	110.086
	118.074	3.52941	84.9484
	123.683	3.52941	60.1857
	129.293	3.52941	38.4479
	134.902	3.52941	21.5795
	140.511	3.52941	10.6537
	146.121	3.52941	6.53187
	151.73	3.52941	10.4904
	157.339	3.52941	24.3044
	162.949	3.52941	49.3964
	168.558	3.52941	85.2772
	174.167	3.52941	128.337
	179.776	3.52941	172.364
	185.386	3.52941	210.986
	190.995	3.52941	240.071
	196.604	3.52941	258.87
	202.214	3.52941	269.298
	207.823	3.52941	274.252
	213.432	3.52941	276.215
	219.042	3.52941	276.81
	224.651	3.52941	276.925
	230.26	3.52941	276.932
	-50.2057	10.5882	276.932
	-44.5964	10.5882	276.926
	-38.987	10.5882	276.839
	-33.3777	10.5882	276.359
	-27.7684	10.5882	274.696
	-22.1591	10.5882	270.368
	-16.5497	10.5882	261.066
	-10.9404	10.5882	244.032
	-5.33111	10.5882	217.254
	0.278212	10.5882	181.141
	5.88753	10.5882	139.423
	11.4969	10.5882	98.2182
	17.1062	10.5882	63.5916
	22.7155	10.5882	39.1017
	28.3248	10.5882	25.2631
	33.9341	10.5882	20.778
	39.5435	10.5882	24.3814
	45.1528	10.5882	35.5048
	50.7621	10.5882	53.5658
	56.3714	10.5882	76.8958
	61.9807	10.5882	102.337
	67.5901	10.5882	126.156
	73.1994	10.5882	145.53
	78.8087	10.5882	159.17
	84.418	10.5882	166.92
	90.0273	10.5882	168.87
	95.6367	10.5882	164.647
	101.246	10.5882	153.729
	106.855	10.5882	136.385
	112.465	10.5882	114.121
	118.074	10.5882	89.3793
	123.683	10.5882	64.986
	129.293	10.5882	43.4456
	134.902	10.5882	26.5177
	140.511	10.5882	15.3639
	146.121	10.5882	10.905
	151.73	10.5882	14.364
	157.339	10.5882	27.5031
	162.949	10.5882	51.7385
	168.558	10.5882	86.7068
	174.167	10.5882	128.975
	179.776	10.5882	172.476
	185.386	10.5882	210.827
	190.995	10.5882	239.86
	196.604	10.5882	258.696
	202.214	10.5882	269.194
	207.823	10.5882	274.205
	213.432	10.5882	276.197
	219.042	10.5882	276.806
	224.651	10.5882	276.924
	230.26	10.5882	276.932
	-50.2057	17.6471	276.932
	-44.5964	17.6471	276.927
	-38.987	17.6471	276.84
	-33.3777	17.6471	276.343
	-27.7684	17.6471	274.617
	-22.1591	17.6471	270.229
	-16.5497	17.6471	260.843
	-10.9404	17.6471	243.71
	-5.33111	17.6471	217.023
	0.278212	17.6471	181.413
	5.88753	17.6471	140.635
	11.4969	17.6471	100.711
	17.1062	17.6471	67.4271
	22.7155	17.6471	44.1288
	28.3248	17.6471	31.2278
	33.9341	17.6471	27.5019
	39.5435	17.6471	31.7459
	45.1528	17.6471	43.4796
	50.7621	17.6471	62.1789
	56.3714	17.6471	86.2044
	61.9807	17.6471	112.304
	67.5901	17.6471	136.538
	73.1994	17.6471	156
	78.8087	17.6471	169.45
	84.418	17.6471	176.908
	90.0273	17.6471	178.771
	95.6367	17.6471	174.725
	101.246	17.6471	164.147
	106.855	17.6471	147.057
	112.465	17.6471	124.794
	118.074	17.6471	99.67
	123.683	17.6471	74.6021
	129.293	17.6471	52.2473
	134.902	17.6471	34.5897
	140.511	17.6471	22.902
	146.121	17.6471	18.0406
	151.73	17.6471	21.0462
	157.339	17.6471	33.4283
	162.949	17.6471	56.4883
	168.558	17.6471	89.9798
	174.167	17.6471	130.763
	179.776	17.6471	173.104
	185.386	17.6471	210.781
	190.995	17.6471	239.557
	196.604	17.6471	258.409
	202.214	17.6471	268.998
	207.823	17.6471	274.106
	213.432	17.6471	276.16
	219.042	17.6471	276.795
	224.651	17.6471	276.923
	230.26	17.6471	276.932
	-50.2057	24.7059	276.932
	-44.5964	24.7059	276.928
	-38.987	24.7059	276.843
	-33.3777	24.7059	276.3
	-27.7684	24.7059	274.522
	-22.1591	24.7059	270.054
	-16.5497	24.7059	260.553
	-10.9404	24.7059	243.389
	-5.33111	24.7059	216.99
	0.278212	24.7059	182.169
	5.88753	24.7059	142.734
	11.4969	24.7059	104.537
	17.1062	24.7059	72.9996
	22.7155	24.7059	51.1544
	28.3248	24.7059	39.396
	33.9341	24.7059	36.673
	39.5435	24.7059	42.0124
	45.1528	24.7059	55.0425
	50.7621	24.7059	75.2715
	56.3714	24.7059	100.925
	61.9807	24.7059	128.516
	67.5901	24.7059	153.89
	73.1994	24.7059	174.037
	78.8087	24.7059	187.801
	84.418	24.7059	195.432
	90.0273	24.7059	197.453
	95.6367	24.7059	193.681
	101.246	24.7059	183.331
	106.855	24.7059	166.109
	112.465	24.7059	143.038
	118.074	24.7059	116.414
	123.683	24.7059	89.3714
	129.293	24.7059	65.0494
	134.902	24.7059	45.8313
	140.511	24.7059	33.114
	146.121	24.7059	27.591
	151.73	24.7059	29.9833
	157.339	24.7059	41.4381
	162.949	24.7059	63.0724
	168.558	24.7059	94.7143
	174.167	24.7059	133.569
	179.776	24.7059	174.301
	185.386	24.7059	210.939
	190.995	24.7059	239.275
	196.604	24.7059	258.072
	202.214	24.7059	268.76
	207.823	24.7059	273.97
	213.432	24.7059	276.1
	219.042	24.7059	276.779
	224.651	24.7059	276.921
	230.26	24.7059	276.932
	-50.2057	31.7647	276.932
	-44.5964	31.7647	276.928
	-38.987	31.7647	276.829
	-33.3777	31.7647	276.247
	-27.7684	31.7647	274.41
	-22.1591	31.7647	269.827
	-16.5497	31.7647	260.203
	-10.9404	31.7647	243.088
	-5.33111	31.7647	217.109
	0.278212	31.7647	183.313
	5.88753	31.7647	145.531
	11.4969	31.7647	109.374
	17.1062	31.7647	79.8766
	22.7155	31.7647	59.8003
	28.3248	31.7647	49.5517
	33.9341	31.7647	48.3585
	39.5435	31.7647	55.4924
	45.1528	31.7647	70.6181
	50.7621	31.7647	93.0398
	56.3714	31.7647	120.656
	61.9807	31.7647	149.743
	67.5901	31.7647	176.106
	73.1994	31.7647	196.772
	78.8087	31.7647	210.838
	84.418	31.7647	218.69
	90.0273	31.7647	220.962
	95.6367	31.7647	217.502
	101.246	31.7647	207.439
	106.855	31.7647	190.181
	112.465	31.7647	166.349
	118.074	31.7647	138.111
	123.683	31.7647	108.841
	129.293	31.7647	82.1427
	134.902	31.7647	60.8619
	140.511	31.7647	46.5649
	146.121	31.7647	39.7917
	151.73	31.7647	40.9993
	157.339	31.7647	51.0224
	162.949	31.7647	70.8419
	168.558	31.7647	100.317
	174.167	31.7647	136.938
	179.776	31.7647	175.794
	185.386	31.7647	211.193
	190.995	31.7647	238.97
	196.604	31.7647	257.676
	202.214	31.7647	268.464
	207.823	31.7647	273.799
	213.432	31.7647	276.022
	219.042	31.7647	276.758
	224.651	31.7647	276.919
	230.26	31.7647	276.932
	-50.2057	38.8235	276.932
	-44.5964	38.8235	276.928
	-38.987	38.8235	276.806
	-33.3777	38.8235	276.187
	-27.7684	38.8235	274.252
	-22.1591	38.8235	269.536
	-16.5497	38.8235	259.805
	-10.9404	38.8235	242.762
	-5.33111	38.8235	217.3
	0.278212	38.8235	184.667
	5.88753	38.8235	148.777
	11.4969	38.8235	114.952
	17.1062	38.8235	87.8921
	22.7155	38.8235	70.1212
	28.3248	38.8235	62.1074
	33.9341	38.8235	63.2747
	39.5435	38.8235	73.0179
	45.1528	38.8235	90.7962
	50.7621	38.8235	115.414
	56.3714	38.8235	144.267
	61.9807	38.8235	173.489
	67.5901	38.8235	199.217
	73.1994	38.8235	218.971
	78.8087	38.8235	232.215
	84.418	38.8235	239.627
	90.0273	38.8235	241.927
	95.6367	38.8235	238.999
	101.246	38.8235	229.874
	106.855	38.8235	213.691
	112.465	38.8235	190.53
	118.074	38.8235	162.165
	123.683	38.8235	131.85
	129.293	38.8235	103.424
	134.902	38.8235	80.1138
	140.511	38.8235	63.7489
	146.121	38.8235	54.9888
	151.73	38.8235	54.2082
	157.339	38.8235	62.1327
	162.949	38.8235	79.6177
	168.558	38.8235	106.53
	174.167	38.8235	140.623
	179.776	38.8235	177.369
	185.386	38.8235	211.394
	190.995	38.8235	238.504
	196.604	38.8235	257.099
	202.214	38.8235	268.063
	207.823	38.8235	273.569
	213.432	38.8235	275.915
	219.042	38.8235	276.727
	224.651	38.8235	276.913
	230.26	38.8235	276.932
	-50.2057	45.8824	276.932
	-44.5964	45.8824	276.925
	-38.987	45.8824	276.783
	-33.3777	45.8824	276.112
	-27.7684	45.8824	274.074
	-22.1591	45.8824	269.177
	-16.5497	45.8824	259.304
	-10.9404	45.8824	242.335
	-5.33111	45.8824	217.44
	0.278212	45.8824	186.12
	5.88753	45.8824	152.369
	11.4969	45.8824	121.283
	17.1062	45.8824	97.2315
	22.7155	45.8824	82.5467
	28.3248	45.8824	77.6746
	33.9341	45.8824	82.0843
	39.5435	45.8824	94.979
	45.1528	45.8824	115.322
	50.7621	45.8824	141.216
	56.3714	45.8824	169.538
	61.9807	45.8824	196.568
	67.5901	45.8824	219.173
	73.1994	45.8824	235.794
	78.8087	45.8824	246.555
	84.418	45.8824	252.548
	90.0273	45.8824	254.653
	95.6367	45.8824	252.703
	101.246	45.8824	245.651
	106.855	45.8824	232.244
	112.465	45.8824	211.947
	118.074	45.8824	185.815
	123.683	45.8824	156.503
	129.293	45.8824	127.721
	134.902	45.8824	102.904
	140.511	45.8824	84.3278
	146.121	45.8824	73.1025
	151.73	45.8824	69.7895
	157.339	45.8824	75.0895
	162.949	45.8824	89.736
	168.558	45.8824	113.61
	174.167	45.8824	144.716
	179.776	45.8824	179.002
	185.386	45.8824	211.425
	190.995	45.8824	237.824
	196.604	45.8824	256.344
	202.214	45.8824	267.537
	207.823	45.8824	273.271
	213.432	45.8824	275.781
	219.042	45.8824	276.687
	224.651	45.8824	276.906
	230.26	45.8824	276.932
	-50.2057	52.9412	276.932
	-44.5964	52.9412	276.924
	-38.987	52.9412	276.757
	-33.3777	52.9412	276.019
	-27.7684	52.9412	273.86
	-22.1591	52.9412	268.753
	-16.5497	52.9412	258.681
	-10.9404	52.9412	241.774
	-5.33111	52.9412	217.475
	0.278212	52.9412	187.628
	5.88753	52.9412	156.343
	11.4969	52.9412	128.545
	17.1062	52.9412	108.202
	22.7155	52.9412	97.3668
	28.3248	52.9412	96.302
	33.9341	52.9412	104.284
	39.5435	52.9412	120.108
	45.1528	52.9412	142.018
	50.7621	52.9412	167.398
	56.3714	52.9412	192.906
	61.9807	52.9412	215.25
	67.5901	52.9412	232.409
	73.1994	52.9412	243.974
	78.8087	52.9412	250.954
	84.418	52.9412	254.852
	90.0273	52.9412	256.661
	95.6367	52.9412	256.211
	101.246	52.9412	252.361
	106.855	52.9412	243.388
	112.465	52.9412	228.028
	118.074	52.9412	206.361
	123.683	52.9412	180.215
	129.293	52.9412	152.721
	134.902	52.9412	127.367
	140.511	52.9412	106.996
	146.121	52.9412	93.355
	151.73	52.9412	87.4224
	157.339	52.9412	89.9155
	162.949	52.9412	101.386
	168.558	52.9412	121.71
	174.167	52.9412	149.295
	179.776	52.9412	180.704
	185.386	52.9412	211.312
	190.995	52.9412	236.959
	196.604	52.9412	255.446
	202.214	52.9412	266.908
	207.823	52.9412	272.942
	213.432	52.9412	275.639
	219.042	52.9412	276.631
	224.651	52.9412	276.898
	230.26	52.9412	276.932
	-50.2057	60	276.932
	-44.5964	60	276.922
	-38.987	60	276.728
	-33.3777	60	275.91
	-27.7684	60	273.597
	-22.1591	60	268.26
	-16.5497	60	257.954
	-10.9404	60	241.038
	-5.33111	60	217.384
	0.278212	60	189.201
	5.88753	60	160.762
	11.4969	60	136.784
	17.1062	60	120.707
	22.7155	60	114.03
	28.3248	60	116.649
	33.9341	60	127.527
	39.5435	60	145.008
	45.1528	60	166.701
	50.7621	60	189.463
	56.3714	60	210.082
	61.9807	60	226.077
	67.5901	60	236.563
	73.1994	60	242.246
	78.8087	60	244.847
	84.418	60	246.314
	90.0273	60	247.748
	95.6367	60	249.074
	101.246	60	249.024
	106.855	60	245.525
	112.465	60	236.527
	118.074	60	221.12
	123.683	60	199.97
	129.293	60	175.413
	134.902	60	150.764
	140.511	60	129.418
	146.121	60	113.904
	151.73	60	105.726
	157.339	60	105.587
	162.949	60	113.813
	168.558	60	130.35
	174.167	60	154.139
	179.776	60	182.466
	185.386	60	211.179
	190.995	60	236.062
	196.604	60	254.535
	202.214	60	266.268
	207.823	60	272.6
	213.432	60	275.509
	219.042	60	276.582
	224.651	60	276.893
	230.26	60	276.932
	-50.2057	67.0588	276.932
	-44.5964	67.0588	276.921
	-38.987	67.0588	276.686
	-33.3777	67.0588	275.769
	-27.7684	67.0588	273.279
	-22.1591	67.0588	267.679
	-16.5497	67.0588	257.086
	-10.9404	67.0588	240.151
	-5.33111	67.0588	217.21
	0.278212	67.0588	190.917
	5.88753	67.0588	165.641
	11.4969	67.0588	145.724
	17.1062	67.0588	133.9
	22.7155	67.0588	130.898
	28.3248	67.0588	136.132
	33.9341	67.0588	148.285
	39.5435	67.0588	165.447
	45.1528	67.0588	184.87
	50.7621	67.0588	203.328
	56.3714	67.0588	217.912
	61.9807	67.0588	227.092
	67.5901	67.0588	231.001
	73.1994	67.0588	231.031
	78.8087	67.0588	229.361
	84.418	67.0588	228.168
	90.0273	67.0588	228.845
	95.6367	67.0588	231.558
	101.246	67.0588	235.147
	106.855	67.0588	237.305
	112.465	67.0588	235.362
	118.074	67.0588	227.339
	123.683	67.0588	212.638
	129.293	67.0588	192.5
	134.902	67.0588	169.905
	140.511	67.0588	148.699
	146.121	67.0588	132.267
	151.73	67.0588	122.635
	157.339	67.0588	120.492
	162.949	67.0588	125.914
	168.558	67.0588	138.92
	174.167	67.0588	159.038
	179.776	67.0588	184.342
	185.386	67.0588	211.172
	190.995	67.0588	235.311
	196.604	67.0588	253.738
	202.214	67.0588	265.705
	207.823	67.0588	272.298
	213.432	67.0588	275.379
	219.042	67.0588	276.551
	224.651	67.0588	276.888
	230.26	67.0588	276.932
	-50.2057	74.1177	276.932
	-44.5964	74.1177	276.912
	-38.987	74.1177	276.637
	-33.3777	74.1177	275.607
	-27.7684	74.1177	272.902
	-22.1591	74.1177	266.994
	-16.5497	74.1177	256.106
	-10.9404	74.1177	239.218
	-5.33111	74.1177	217.125
	0.278212	74.1177	192.894
	5.88753	74.1177	170.881
	11.4969	74.1177	154.861
	17.1062	74.1177	146.594
	22.7155	74.1177	145.967
	28.3248	74.1177	151.994
	33.9341	74.1177	163.363
	39.5435	74.1177	178.234
	45.1528	74.1177	193.882
	50.7621	74.1177	207.177
	56.3714	74.1177	215.676
	61.9807	74.1177	218.58
	67.5901	74.1177	216.71
	73.1994	74.1177	211.886
	78.8087	74.1177	206.372
	84.418	74.1177	202.412
	90.0273	74.1177	201.728
	95.6367	74.1177	204.924
	101.246	74.1177	211.191
	106.855	74.1177	218.336
	112.465	74.1177	223.282
	118.074	74.1177	223.011
	123.683	74.1177	215.63
	129.293	74.1177	201.173
	134.902	74.1177	182.018
	140.511	74.1177	162.334
	146.121	74.1177	146.236
	151.73	74.1177	136.302
	157.339	74.1177	133.202
	162.949	74.1177	136.736
	168.558	74.1177	146.919
	174.167	74.1177	163.829
	179.776	74.1177	186.336
	185.386	74.1177	211.362
	190.995	74.1177	234.728
	196.604	74.1177	253.084
	202.214	74.1177	265.218
	207.823	74.1177	272.031
	213.432	74.1177	275.264
	219.042	74.1177	276.52
	224.651	74.1177	276.891
	230.26	74.1177	276.932
	-50.2057	81.1765	276.932
	-44.5964	81.1765	276.9
	-38.987	81.1765	276.575
	-33.3777	81.1765	275.43
	-27.7684	81.1765	272.493
	-22.1591	81.1765	266.267
	-16.5497	81.1765	255.136
	-10.9404	81.1765	238.378
	-5.33111	81.1765	217.244
	0.278212	81.1765	195.103
	5.88753	81.1765	176.137
	11.4969	81.1765	163.335
	17.1062	81.1765	157.422
	22.7155	81.1765	157.505
	28.3248	81.1765	162.447
	33.9341	81.1765	171.295
	39.5435	81.1765	182.617
	45.1528	81.1765	193.878
	50.7621	81.1765	202.024
	56.3714	81.1765	204.933
	61.9807	81.1765	202.265
	67.5901	81.1765	195.375
	73.1994	81.1765	186.368
	78.8087	81.1765	177.495
	84.418	81.1765	170.947
	90.0273	81.1765	168.562
	95.6367	81.1765	171.419
	101.246	81.1765	179.184
	106.855	81.1765	190.023
	112.465	81.1765	200.838
	118.074	81.1765	207.876
	123.683	81.1765	208.099
	129.293	81.1765	200.28
	134.902	81.1765	186.032
	140.511	81.1765	169.455
	146.121	81.1765	155.153
	151.73	81.1765	146.149
	157.339	81.1765	143.14
	162.949	81.1765	145.704
	168.558	81.1765	153.832
	174.167	81.1765	168.1
	179.776	81.1765	188.159
	185.386	81.1765	211.519
	190.995	81.1765	234.143
	196.604	81.1765	252.411
	202.214	81.1765	264.732
	207.823	81.1765	271.751
	213.432	81.1765	275.134
	219.042	81.1765	276.488
	224.651	81.1765	276.893
	230.26	81.1765	276.932
	-50.2057	88.2353	276.932
	-44.5964	88.2353	276.887
	-38.987	88.2353	276.512
	-33.3777	88.2353	275.25
	-27.7684	88.2353	272.13
	-22.1591	88.2353	265.627
	-16.5497	88.2353	254.305
	-10.9404	88.2353	237.753
	-5.33111	88.2353	217.564
	0.278212	88.2353	197.3
	5.88753	88.2353	180.839
	11.4969	88.2353	170.297
	17.1062	88.2353	165.413
	22.7155	88.2353	164.765
	28.3248	88.2353	167.374
	33.9341	88.2353	172.843
	39.5435	88.2353	180.252
	45.1528	88.2353	187.219
	50.7621	88.2353	190.65
	56.3714	88.2353	188.349
	61.9807	88.2353	180.381
	67.5901	88.2353	168.69
	73.1994	88.2353	155.838
	78.8087	88.2353	144.147
	84.418	88.2353	135.635
	90.0273	88.2353	131.989
	95.6367	88.2353	134.333
	101.246	88.2353	142.686
	106.855	88.2353	155.763
	112.465	88.2353	170.828
	118.074	88.2353	184.049
	123.683	88.2353	191.539
	129.293	88.2353	190.953
	134.902	88.2353	182.899
	140.511	88.2353	170.993
	146.121	88.2353	159.845
	151.73	88.2353	152.716
	157.339	88.2353	150.445
	162.949	88.2353	152.61
	168.558	88.2353	159.299
	174.167	88.2353	171.498
	179.776	88.2353	189.521
	185.386	88.2353	211.436
	190.995	88.2353	233.404
	196.604	88.2353	251.611
	202.214	88.2353	264.172
	207.823	88.2353	271.446
	213.432	88.2353	274.986
	219.042	88.2353	276.435
	224.651	88.2353	276.887
	230.26	88.2353	276.932
	-50.2057	95.2942	276.932
	-44.5964	95.2942	276.879
	-38.987	95.2942	276.45
	-33.3777	95.2942	275.123
	-27.7684	95.2942	271.854
	-22.1591	95.2942	265.181
	-16.5497	95.2942	253.793
	-10.9404	95.2942	237.513
	-5.33111	95.2942	218.215
	0.278212	95.2942	199.502
[truncated: 602 more rows]

## Sheet: Fig. 4c
Fig. 4c	theta (°)	phi (°)	Free energy(kJ/mol)
	-50.0275	-180	136.778
	-44.4571	-180	136.765
	-38.8867	-180	136.69
	-33.3163	-180	136.457
	-27.7459	-180	135.846
	-22.1755	-180	134.51
	-16.6051	-180	131.99
	-11.0346	-180	127.858
	-5.46424	-180	121.926
	0.106165	-180	114.312
	5.67657	-180	105.333
	11.247	-180	95.2768
	16.8174	-180	84.3351
	22.3878	-180	72.5023
	27.9582	-180	59.6384
	33.5286	-180	45.8249
	39.099	-180	31.895
	44.6694	-180	19.5963
	50.2398	-180	11.1457
	55.8102	-180	8.3006
	61.3806	-180	11.5865
	66.951	-180	20.373
	72.5214	-180	33.4768
	78.0918	-180	49.6317
	83.6622	-180	67.3982
	89.2327	-180	84.9433
	94.8031	-180	100.38
	100.373	-180	112.429
	105.944	-180	120.844
	111.514	-180	126.283
	117.085	-180	129.697
	122.655	-180	131.765
	128.225	-180	132.691
	133.796	-180	132.333
	139.366	-180	130.476
	144.937	-180	127.12
	150.507	-180	122.848
	156.078	-180	118.818
	161.648	-180	116.428
	167.218	-180	116.626
	172.789	-180	119.383
	178.359	-180	123.715
	183.93	-180	128.261
	189.5	-180	131.973
	195.07	-180	134.445
	200.641	-180	135.815
	206.211	-180	136.454
	211.782	-180	136.701
	217.352	-180	136.77
	222.922	-180	136.778
	228.493	-180	136.778
	-50.0275	-172.941	136.778
	-44.4571	-172.941	136.767
	-38.8867	-172.941	136.696
	-33.3163	-172.941	136.48
	-27.7459	-172.941	135.913
	-22.1755	-172.941	134.664
	-16.6051	-172.941	132.307
	-11.0346	-172.941	128.44
	-5.46424	-172.941	122.847
	0.106165	-172.941	115.598
	5.67657	-172.941	106.917
	11.247	-172.941	97.0006
	16.8174	-172.941	85.977
	22.3878	-172.941	73.8337
	27.9582	-172.941	60.5122
	33.5286	-172.941	46.2765
	39.099	-172.941	32.1973
	44.6694	-172.941	20.1555
	50.2398	-172.941	12.328
	55.8102	-172.941	10.2037
	61.3806	-172.941	13.9645
	66.951	-172.941	22.6509
	72.5214	-172.941	34.9452
	78.0918	-172.941	49.6487
	83.6622	-172.941	65.5393
	89.2327	-172.941	81.0978
	94.8031	-172.941	94.7781
	100.373	-172.941	105.621
	105.944	-172.941	113.567
	111.514	-172.941	119.309
	117.085	-172.941	123.677
	122.655	-172.941	127.053
	128.225	-172.941	129.327
	133.796	-172.941	130.097
	139.366	-172.941	129.01
	144.937	-172.941	126.092
	150.507	-172.941	122.02
	156.078	-172.941	118.084
	161.648	-172.941	115.749
	167.218	-172.941	116.019
	172.789	-172.941	118.888
	178.359	-172.941	123.359
	183.93	-172.941	128.038
	189.5	-172.941	131.853
	195.07	-172.941	134.391
	200.641	-172.941	135.797
	206.211	-172.941	136.448
	211.782	-172.941	136.7
	217.352	-172.941	136.772
	222.922	-172.941	136.778
	228.493	-172.941	136.778
	-50.0275	-165.882	136.778
	-44.4571	-165.882	136.77
	-38.8867	-165.882	136.715
	-33.3163	-165.882	136.53
	-27.7459	-165.882	136.04
	-22.1755	-165.882	134.944
	-16.6051	-165.882	132.832
	-11.0346	-165.882	129.305
	-5.46424	-165.882	124.095
	0.106165	-165.882	117.189
	5.67657	-165.882	108.75
	11.247	-165.882	98.9979
	16.8174	-165.882	88.1084
	22.3878	-165.882	76.0999
	27.9582	-165.882	62.9631
	33.5286	-165.882	49.0664
	39.099	-165.882	35.6092
	44.6694	-165.882	24.5627
	50.2398	-165.882	18.0156
	55.8102	-165.882	17.1192
	61.3806	-165.882	21.5937
	66.951	-165.882	30.1112
	72.5214	-165.882	41.1773
	78.0918	-165.882	53.6551
	83.6622	-165.882	66.5434
	89.2327	-165.882	78.74
	94.8031	-165.882	89.2506
	100.373	-165.882	97.6432
	105.944	-165.882	104.264
	111.514	-165.882	109.936
	117.085	-165.882	115.285
	122.655	-165.882	120.238
	128.225	-165.882	124.158
	133.796	-165.882	126.243
	139.366	-165.882	125.99
	144.937	-165.882	123.539
	150.507	-165.882	119.798
	156.078	-165.882	116.245
	161.648	-165.882	114.414
	167.218	-165.882	115.222
	172.789	-165.882	118.541
	178.359	-165.882	123.303
	183.93	-165.882	128.113
	189.5	-165.882	131.951
	195.07	-165.882	134.465
	200.641	-165.882	135.84
	206.211	-165.882	136.47
	211.782	-165.882	136.706
	217.352	-165.882	136.774
	222.922	-165.882	136.778
	228.493	-165.882	136.778
	-50.0275	-158.824	136.778
	-44.4571	-158.824	136.773
	-38.8867	-158.824	136.734
	-33.3163	-158.824	136.581
	-27.7459	-158.824	136.166
	-22.1755	-158.824	135.205
	-16.6051	-158.824	133.304
	-11.0346	-158.824	130.057
	-5.46424	-158.824	125.145
	0.106165	-158.824	118.485
	5.67657	-158.824	110.278
	11.247	-158.824	100.867
	16.8174	-158.824	90.5511
	22.3878	-158.824	79.4182
	27.9582	-158.824	67.4203
	33.5286	-158.824	54.8669
	39.099	-158.824	42.8672
	44.6694	-158.824	33.3206
	50.2398	-158.824	28.1267
	55.8102	-158.824	28.1521
	61.3806	-158.824	32.8137
	66.951	-158.824	40.6389
	72.5214	-158.824	50.1311
	78.0918	-158.824	60.1758
	83.6622	-158.824	69.8932
	89.2327	-158.824	78.4527
	94.8031	-158.824	85.3129
	100.373	-158.824	90.6189
	105.944	-158.824	95.2385
	111.514	-158.824	100.242
	117.085	-158.824	106.126
	122.655	-158.824	112.369
	128.225	-158.824	117.764
	133.796	-158.824	121.065
	139.366	-158.824	121.602
	144.937	-158.824	119.661
	150.507	-158.824	116.445
	156.078	-158.824	113.636
	161.648	-158.824	112.749
	167.218	-158.824	114.496
	172.789	-158.824	118.519
	178.359	-158.824	123.645
	183.93	-158.824	128.528
	189.5	-158.824	132.278
	195.07	-158.824	134.665
	200.641	-158.824	135.939
	206.211	-158.824	136.513
	211.782	-158.824	136.719
	217.352	-158.824	136.776
	222.922	-158.824	136.778
	228.493	-158.824	136.778
	-50.0275	-151.765	136.778
	-44.4571	-151.765	136.775
	-38.8867	-151.765	136.743
	-33.3163	-151.765	136.609
	-27.7459	-151.765	136.226
	-22.1755	-151.765	135.316
	-16.6051	-151.765	133.491
	-11.0346	-151.765	130.319
	-5.46424	-151.765	125.483
	0.106165	-151.765	118.923
	5.67657	-151.765	110.973
	11.247	-151.765	102.194
	16.8174	-151.765	93.0837
	22.3878	-151.765	83.7711
	27.9582	-151.765	74.0886
	33.5286	-151.765	64.0561
	39.099	-151.765	54.4457
	44.6694	-151.765	46.767
	50.2398	-151.765	42.5644
	55.8102	-151.765	42.5249
	61.3806	-151.765	46.1383
	66.951	-151.765	52.2314
	72.5214	-151.765	59.6317
	78.0918	-151.765	67.3823
	83.6622	-151.765	74.5792
	89.2327	-151.765	80.3395
	94.8031	-151.765	84.234
	100.373	-151.765	86.7107
	105.944	-151.765	89.0501
	111.514	-151.765	92.6422
	117.085	-151.765	98.0441
	122.655	-151.765	104.564
	128.225	-151.765	110.645
	133.796	-151.765	114.696
	139.366	-151.765	115.893
	144.937	-151.765	114.612
	150.507	-151.765	112.253
	156.078	-151.765	110.601
	161.648	-151.765	111.053
	167.218	-151.765	114.033
	172.789	-151.765	118.897
	178.359	-151.765	124.379
	183.93	-151.765	129.24
	189.5	-151.765	132.79
	195.07	-151.765	134.961
	200.641	-151.765	136.082
	206.211	-151.765	136.569
	211.782	-151.765	136.737
	217.352	-151.765	136.776
	222.922	-151.765	136.778
	228.493	-151.765	136.778
	-50.0275	-144.706	136.778
	-44.4571	-144.706	136.773
	-38.8867	-144.706	136.737
	-33.3163	-144.706	136.598
	-27.7459	-144.706	136.193
	-22.1755	-144.706	135.235
	-16.6051	-144.706	133.314
	-11.0346	-144.706	130.007
	-5.46424	-144.706	125.018
	0.106165	-144.706	118.433
	5.67657	-144.706	110.804
	11.247	-144.706	102.965
	16.8174	-144.706	95.6193
	22.3878	-144.706	88.9229
	27.9582	-144.706	82.5011
	33.5286	-144.706	75.9358
	39.099	-144.706	69.3927
	44.6694	-144.706	63.749
	50.2398	-144.706	60.0811
	55.8102	-144.706	58.9775
	61.3806	-144.706	60.3441
	66.951	-144.706	63.7075
	72.5214	-144.706	68.5553
	78.0918	-144.706	74.2432
	83.6622	-144.706	79.79
	89.2327	-144.706	83.9886
	94.8031	-144.706	86.0889
	100.373	-144.706	86.4314
	105.944	-144.706	86.4286
	111.514	-144.706	87.7498
	117.085	-144.706	91.2897
	122.655	-144.706	96.6055
	128.225	-144.706	102.199
	133.796	-144.706	106.411
	139.366	-144.706	108.275
	144.937	-144.706	108.082
	150.507	-144.706	107.183
	156.078	-144.706	107.257
	161.648	-144.706	109.45
	167.218	-144.706	113.862
	172.789	-144.706	119.6
	178.359	-144.706	125.378
	183.93	-144.706	130.123
	189.5	-144.706	133.392
	195.07	-144.706	135.302
	200.641	-144.706	136.241
	206.211	-144.706	136.629
	211.782	-144.706	136.752
	217.352	-144.706	136.777
	222.922	-144.706	136.778
	228.493	-144.706	136.778
	-50.0275	-137.647	136.778
	-44.4571	-137.647	136.768
	-38.8867	-137.647	136.726
	-33.3163	-137.647	136.559
	-27.7459	-137.647	136.1
	-22.1755	-137.647	135.026
	-16.6051	-137.647	132.915
	-11.0346	-137.647	129.339
	-5.46424	-137.647	124.086
	0.106165	-137.647	117.418
	5.67657	-137.647	110.148
	11.247	-137.647	103.387
	16.8174	-137.647	98.0081
	22.3878	-137.647	94.172
	27.9582	-137.647	91.2484
	33.5286	-137.647	88.3562
	39.099	-137.647	85.0005
	44.6694	-137.647	81.342
	50.2398	-137.647	77.9736
	55.8102	-137.647	75.4875
	61.3806	-137.647	74.3085
	66.951	-137.647	74.7878
	72.5214	-137.647	77.1206
	78.0918	-137.647	81.0038
	83.6622	-137.647	85.3744
	89.2327	-137.647	88.6314
	94.8031	-137.647	89.5299
	100.373	-137.647	88.0396
	105.944	-137.647	85.4637
	111.514	-137.647	83.6817
	117.085	-137.647	84.0776
	122.655	-137.647	86.8086
	128.225	-137.647	90.8907
	133.796	-137.647	94.8572
	139.366	-137.647	97.6775
	144.937	-137.647	99.3455
	150.507	-137.647	100.814
	156.078	-137.647	103.362
	161.648	-137.647	107.753
	167.218	-137.647	113.782
	172.789	-137.647	120.414
	178.359	-137.647	126.431
	183.93	-137.647	131.014
	189.5	-137.647	133.976
	195.07	-137.647	135.617
	200.641	-137.647	136.388
	206.211	-137.647	136.681
	211.782	-137.647	136.766
	217.352	-137.647	136.778
	222.922	-137.647	136.778
	228.493	-137.647	136.778
	-50.0275	-130.588	136.778
	-44.4571	-130.588	136.765
	-38.8867	-130.588	136.715
	-33.3163	-130.588	136.53
	-27.7459	-130.588	136.012
	-22.1755	-130.588	134.832
	-16.6051	-130.588	132.542
	-11.0346	-130.588	128.701
	-5.46424	-130.588	123.181
	0.106165	-130.588	116.405
	5.67657	-130.588	109.417
	11.247	-130.588	103.569
	16.8174	-130.588	99.8605
	22.3878	-130.588	98.4409
	27.9582	-130.588	98.4978
	33.5286	-130.588	98.7626
	39.099	-130.588	98.1982
	44.6694	-130.588	96.3742
	50.2398	-130.588	93.5026
	55.8102	-130.588	90.1941
	61.3806	-130.588	87.3017
	66.951	-130.588	85.7401
	72.5214	-130.588	86.1591
	78.0918	-130.588	88.4343
	83.6622	-130.588	91.4115
	89.2327	-130.588	93.266
	94.8031	-130.588	92.4561
	100.373	-130.588	88.6923
	105.944	-130.588	83.1223
	111.514	-130.588	77.7319
	117.085	-130.588	74.3189
	122.655	-130.588	73.7831
	128.225	-130.588	75.855
	133.796	-130.588	79.529
	139.366	-130.588	83.7932
	144.937	-130.588	88.2031
	150.507	-130.588	93.0248
	156.078	-130.588	98.8206
	161.648	-130.588	105.842
	167.218	-130.588	113.619
	172.789	-130.588	121.124
	178.359	-130.588	127.346
	183.93	-130.588	131.765
	189.5	-130.588	134.456
	195.07	-130.588	135.865
	200.641	-130.588	136.494
	206.211	-130.588	136.72
	211.782	-130.588	136.773
	217.352	-130.588	136.778
	222.922	-130.588	136.778
	228.493	-130.588	136.778
	-50.0275	-123.529	136.778
	-44.4571	-123.529	136.766
	-38.8867	-123.529	136.714
	-33.3163	-123.529	136.527
	-27.7459	-123.529	135.994
	-22.1755	-123.529	134.775
	-16.6051	-123.529	132.392
	-11.0346	-123.529	128.396
	-5.46424	-123.529	122.675
	0.106165	-123.529	115.751
	5.67657	-123.529	108.834
	11.247	-123.529	103.466
	16.8174	-123.529	100.797
	22.3878	-123.529	100.995
	27.9582	-123.529	103.153
	33.5286	-123.529	105.758
	39.099	-123.529	107.42
	44.6694	-123.529	107.338
	50.2398	-123.529	105.465
	55.8102	-123.529	102.391
	61.3806	-123.529	99.1115
	66.951	-123.529	96.7159
	72.5214	-123.529	95.9064
	78.0918	-123.529	96.5121
	83.6622	-123.529	97.3468
	89.2327	-123.529	96.6459
	94.8031	-123.529	93.0244
	100.373	-123.529	86.2681
	105.944	-123.529	77.4739
	111.514	-123.529	68.6097
	117.085	-123.529	61.6897
	122.655	-123.529	58.1441
	128.225	-123.529	58.4122
	133.796	-123.529	62.0715
	139.366	-123.529	68.2136
	144.937	-123.529	75.9432
	150.507	-123.529	84.685
	156.078	-123.529	94.1362
	161.648	-123.529	103.934
	167.218	-123.529	113.404
	172.789	-123.529	121.657
	178.359	-123.529	128.018
	183.93	-123.529	132.288
	189.5	-123.529	134.766
	195.07	-123.529	136.014
	200.641	-123.529	136.554
	206.211	-123.529	136.738
	211.782	-123.529	136.776
	217.352	-123.529	136.778
	222.922	-123.529	136.778
	228.493	-123.529	136.778
	-50.0275	-116.471	136.778
	-44.4571	-116.471	136.769
	-38.8867	-116.471	136.725
	-33.3163	-116.471	136.556
	-27.7459	-116.471	136.053
	-22.1755	-116.471	134.869
	-16.6051	-116.471	132.512
	-11.0346	-116.471	128.491
	-5.46424	-116.471	122.66
	0.106165	-116.471	115.557
	5.67657	-116.471	108.5
	11.247	-116.471	103.188
	16.8174	-116.471	100.935
	22.3878	-116.471	102.01
	27.9582	-116.471	105.482
	33.5286	-116.471	109.712
	39.099	-116.471	113.119
	44.6694	-116.471	114.704
	50.2398	-116.471	114.253
	55.8102	-116.471	112.254
	61.3806	-116.471	109.593
	66.951	-116.471	107.157
	72.5214	-116.471	105.428
	78.0918	-116.471	104.072
	83.6622	-116.471	101.964
	89.2327	-116.471	97.7149
	94.8031	-116.471	90.4448
	100.373	-116.471	80.3051
	105.944	-116.471	68.5208
	111.514	-116.471	56.9762
	117.085	-116.471	47.6533
	122.655	-116.471	42.1752
	128.225	-116.471	41.47
	133.796	-116.471	45.6086
	139.366	-116.471	53.8245
	144.937	-116.471	64.8501
	150.507	-116.471	77.3237
	156.078	-116.471	90.11
	161.648	-116.471	102.306
	167.218	-116.471	113.117
	172.789	-116.471	121.885
	178.359	-116.471	128.299
	183.93	-116.471	132.469
	189.5	-116.471	134.842
	195.07	-116.471	136.028
	200.641	-116.471	136.546
	206.211	-116.471	136.727
	211.782	-116.471	136.771
	217.352	-116.471	136.778
	222.922	-116.471	136.778
	228.493	-116.471	136.778
	-50.0275	-109.412	136.778
	-44.4571	-109.412	136.774
	-38.8867	-109.412	136.741
	-33.3163	-109.412	136.601
	-27.7459	-109.412	136.146
	-22.1755	-109.412	135.035
	-16.6051	-109.412	132.774
	-11.0346	-109.412	128.821
	-5.46424	-109.412	122.963
	0.106165	-109.412	115.703
	5.67657	-109.412	108.401
	11.247	-109.412	102.924
	16.8174	-109.412	100.759
	22.3878	-109.412	102.268
	27.9582	-109.412	106.521
	33.5286	-109.412	111.823
	39.099	-109.412	116.499
	44.6694	-109.412	119.48
	50.2398	-109.412	120.479
	55.8102	-109.412	119.815
	61.3806	-109.412	118.091
	66.951	-109.412	115.834
	72.5214	-109.412	113.216
	78.0918	-109.412	109.719
	83.6622	-109.412	104.396
	89.2327	-109.412	96.353
	94.8031	-109.412	85.3161
	100.373	-109.412	71.9563
	105.944	-109.412	57.7359
	111.514	-109.412	44.5095
	117.085	-109.412	34.1199
	122.655	-109.412	28.137
	128.225	-109.412	27.6131
	133.796	-109.412	32.8243
	139.366	-109.412	43.0425
	144.937	-109.412	56.7222
	150.507	-109.412	71.9825
	156.078	-109.412	87.1215
	161.648	-109.412	100.877
	167.218	-109.412	112.469
	172.789	-109.412	121.491
	178.359	-109.412	127.948
	183.93	-109.412	132.144
	189.5	-109.412	134.591
	195.07	-109.412	135.863
	200.641	-109.412	136.452
	206.211	-109.412	136.685
	211.782	-109.412	136.756
	217.352	-109.412	136.775
	222.922	-109.412	136.778
	228.493	-109.412	136.778
	-50.0275	-102.353	136.778
	-44.4571	-102.353	136.776
	-38.8867	-102.353	136.754
	-33.3163	-102.353	136.635
	-27.7459	-102.353	136.216
	-22.1755	-102.353	135.176
	-16.6051	-102.353	133.004
	-11.0346	-102.353	129.135
	-5.46424	-102.353	123.291
	0.106165	-102.353	115.931
	5.67657	-102.353	108.45
	11.247	-102.353	102.822
	16.8174	-102.353	100.671
	22.3878	-102.353	102.415
	27.9582	-102.353	107.089
	33.5286	-102.353	112.936
	39.099	-102.353	118.284
	44.6694	-102.353	122.111
	50.2398	-102.353	124.127
	55.8102	-102.353	124.519
	61.3806	-102.353	123.566
	66.951	-102.353	121.45
	72.5214	-102.353	118.016
	78.0918	-102.353	112.649
	83.6622	-102.353	104.589
	89.2327	-102.353	93.3703
	94.8031	-102.353	79.2306
	100.373	-102.353	63.3
	105.944	-102.353	47.3449
	111.514	-102.353	33.2618
	117.085	-102.353	22.8163
	122.655	-102.353	17.4398
	128.225	-102.353	18.044
	133.796	-102.353	24.7198
	139.366	-102.353	36.5897
	144.937	-102.353	51.9243
	150.507	-102.353	68.6371
	156.078	-102.353	84.8254
	161.648	-102.353	99.1682
	167.218	-102.353	110.997
	172.789	-102.353	120.124
	178.359	-102.353	126.737
	183.93	-102.353	131.198
	189.5	-102.353	133.961
	195.07	-102.353	135.508
	200.641	-102.353	136.278
	206.211	-102.353	136.611
	211.782	-102.353	136.731
	217.352	-102.353	136.77
	222.922	-102.353	136.778
	228.493	-102.353	136.778
	-50.0275	-95.2942	136.778
	-44.4571	-95.2942	136.775
	-38.8867	-95.2942	136.758
	-33.3163	-95.2942	136.644
	-27.7459	-95.2942	136.24
	-22.1755	-95.2942	135.228
	-16.6051	-95.2942	133.102
	-11.0346	-95.2942	129.278
	-5.46424	-95.2942	123.467
	0.106165	-95.2942	116.101
	5.67657	-95.2942	108.593
	11.247	-95.2942	102.943
	16.8174	-95.2942	100.821
	22.3878	-95.2942	102.635
	27.9582	-95.2942	107.368
	33.5286	-95.2942	113.235
	39.099	-95.2942	118.61
	44.6694	-95.2942	122.587
	50.2398	-95.2942	124.961
	55.8102	-95.2942	125.818
	61.3806	-95.2942	125.24
	66.951	-95.2942	123.14
	72.5214	-95.2942	119.126
	78.0918	-95.2942	112.553
	83.6622	-95.2942	102.811
	89.2327	-95.2942	89.7033
	94.8031	-95.2942	73.8132
	100.373	-95.2942	56.5342
	105.944	-95.2942	39.7915
	111.514	-95.2942	25.5715
	117.085	-95.2942	15.6091
	122.655	-95.2942	11.2321
	128.225	-95.2942	13.1079
	133.796	-95.2942	21.053
	139.366	-95.2942	33.9007
	144.937	-95.2942	49.8083
	150.507	-95.2942	66.6922
	156.078	-95.2942	82.7595
	161.648	-95.2942	96.8658
	167.218	-95.2942	108.557
	172.789	-95.2942	117.792
	178.359	-95.2942	124.766
	183.93	-95.2942	129.749
	189.5	-95.2942	133.048
	195.07	-95.2942	135.014
	200.641	-95.2942	136.049
	206.211	-95.2942	136.525
	211.782	-95.2942	136.704
	217.352	-95.2942	136.764
	222.922	-95.2942	136.777
	228.493	-95.2942	136.778
	-50.0275	-88.2353	136.778
	-44.4571	-88.2353	136.773
	-38.8867	-88.2353	136.751
	-33.3163	-88.2353	136.635
	-27.7459	-88.2353	136.229
	-22.1755	-88.2353	135.219
	-16.6051	-88.2353	133.097
	-11.0346	-88.2353	129.311
	-5.46424	-88.2353	123.57
	0.106165	-88.2353	116.309
	5.67657	-88.2353	108.905
	11.247	-88.2353	103.321
	16.8174	-88.2353	101.171
	22.3878	-88.2353	102.828
	27.9582	-88.2353	107.264
	33.5286	-88.2353	112.709
	39.099	-88.2353	117.616
	44.6694	-88.2353	121.187
	50.2398	-88.2353	123.272
	55.8102	-88.2353	123.97
	61.3806	-88.2353	123.266
	66.951	-88.2353	120.931
	72.5214	-88.2353	116.504
	78.0918	-88.2353	109.374
	83.6622	-88.2353	99.1074
	89.2327	-88.2353	85.738
	94.8031	-88.2353	69.9712
	100.373	-88.2353	53.1858
	105.944	-88.2353	37.1525
	111.514	-88.2353	23.6769
	117.085	-88.2353	14.4277
	122.655	-88.2353	10.7066
	128.225	-88.2353	13.1516
	133.796	-88.2353	21.4405
	139.366	-88.2353	34.2807
	144.937	-88.2353	49.7339
	150.507	-88.2353	65.7864
	156.078	-88.2353	80.8655
	161.648	-88.2353	94.1602
	167.218	-88.2353	105.481
	172.789	-88.2353	114.872
	178.359	-88.2353	122.404
	183.93	-88.2353	128.114
	189.5	-88.2353	132.069
	195.07	-88.2353	134.509
	200.641	-88.2353	135.827
	206.211	-88.2353	136.444
	211.782	-88.2353	136.684
	217.352	-88.2353	136.76
	222.922	-88.2353	136.777
	228.493	-88.2353	136.778
	-50.0275	-81.1765	136.778
	-44.4571	-81.1765	136.772
	-38.8867	-81.1765	136.744
	-33.3163	-81.1765	136.619
	-27.7459	-81.1765	136.215
	-22.1755	-81.1765	135.209
	-16.6051	-81.1765	133.114
	-11.0346	-81.1765	129.411
	-5.46424	-81.1765	123.832
	0.106165	-81.1765	116.76
	5.67657	-81.1765	109.495
	11.247	-81.1765	103.888
	16.8174	-81.1765	101.48
	22.3878	-81.1765	102.673
	27.9582	-81.1765	106.537
	33.5286	-81.1765	111.388
	39.099	-81.1765	115.72
	44.6694	-81.1765	118.703
	50.2398	-81.1765	120.175
	55.8102	-81.1765	120.236
	61.3806	-81.1765	118.888
	66.951	-81.1765	115.922
	72.5214	-81.1765	110.957
	78.0918	-81.1765	103.575
	83.6622	-81.1765	93.6443
	89.2327	-81.1765	81.4723
	94.8031	-81.1765	67.8097
	100.373	-81.1765	53.6784
	105.944	-81.1765	40.2204
	111.514	-81.1765	28.64
	117.085	-81.1765	20.3188
	122.655	-81.1765	16.637
	128.225	-81.1765	18.5241
	133.796	-81.1765	25.9334
	139.366	-81.1765	37.6546
	144.937	-81.1765	51.7179
	150.507	-81.1765	66.1405
	156.078	-81.1765	79.5937
	161.648	-81.1765	91.6361
	167.218	-81.1765	102.379
	172.789	-81.1765	111.905
	178.359	-81.1765	120.074
	183.93	-81.1765	126.572
	189.5	-81.1765	131.203
	195.07	-81.1765	134.102
	200.641	-81.1765	135.664
	206.211	-81.1765	136.391
	211.782	-81.1765	136.675
	217.352	-81.1765	136.761
	222.922	-81.1765	136.777
	228.493	-81.1765	136.778
	-50.0275	-74.1177	136.778
	-44.4571	-74.1177	136.772
	-38.8867	-74.1177	136.739
	-33.3163	-74.1177	136.609
	-27.7459	-74.1177	136.211
	-22.1755	-74.1177	135.232
	-16.6051	-74.1177	133.216
	-11.0346	-74.1177	129.665
	-5.46424	-74.1177	124.294
	0.106165	-74.1177	117.42
	5.67657	-74.1177	110.169
	11.247	-74.1177	104.251
	16.8174	-74.1177	101.196
	22.3878	-74.1177	101.585
	27.9582	-74.1177	104.724
	33.5286	-74.1177	109.089
	39.099	-74.1177	113.124
	44.6694	-74.1177	115.832
	50.2398	-74.1177	116.855
	55.8102	-74.1177	116.234
	61.3806	-74.1177	114.02
	66.951	-74.1177	110.121
	72.5214	-74.1177	104.361
	78.0918	-74.1177	96.7085
	83.6622	-74.1177	87.5042
	89.2327	-74.1177	77.4478
	94.8031	-74.1177	67.2819
	100.373	-74.1177	57.4356
	105.944	-74.1177	48.0796
	111.514	-74.1177	39.4843
	117.085	-74.1177	32.5191
	122.655	-74.1177	28.6504
	128.225	-74.1177	29.2845
	133.796	-74.1177	34.8864
	139.366	-74.1177	44.5314
	144.937	-74.1177	56.3165
	150.507	-74.1177	68.3266
	156.078	-74.1177	79.513
	161.648	-74.1177	89.8497
	167.218	-74.1177	99.741
	172.789	-74.1177	109.286
	178.359	-74.1177	118.043
	183.93	-74.1177	125.281
	189.5	-74.1177	130.523
	195.07	-74.1177	133.8
	200.641	-74.1177	135.562
	206.211	-74.1177	136.369
	211.782	-74.1177	136.675
	217.352	-74.1177	136.765
	222.922	-74.1177	136.778
	228.493	-74.1177	136.778
	-50.0275	-67.0588	136.778
	-44.4571	-67.0588	136.771
	-38.8867	-67.0588	136.734
	-33.3163	-67.0588	136.598
	-27.7459	-67.0588	136.211
	-22.1755	-67.0588	135.262
	-16.6051	-67.0588	133.331
	-11.0346	-67.0588	129.933
	-5.46424	-67.0588	124.749
	0.106165	-67.0588	117.954
	5.67657	-67.0588	110.473
	11.247	-67.0588	103.867
	16.8174	-67.0588	99.7352
	22.3878	-67.0588	98.9661
	27.9582	-67.0588	101.255
	33.5286	-67.0588	105.298
	39.099	-67.0588	109.463
	44.6694	-67.0588	112.462
	50.2398	-67.0588	113.626
	55.8102	-67.0588	112.8
	61.3806	-67.0588	110.032
	66.951	-67.0588	105.37
	72.5214	-67.0588	98.9179
	78.0918	-67.0588	91.1085
	83.6622	-67.0588	82.8015
	89.2327	-67.0588	75.089
	94.8031	-67.0588	68.6949
	100.373	-67.0588	63.5125
	105.944	-67.0588	58.7529
	111.514	-67.0588	53.7548
	117.085	-67.0588	48.7982
	122.655	-67.0588	45.2453
	128.225	-67.0588	44.815
	133.796	-67.0588	48.3825
	139.366	-67.0588	55.3419
	144.937	-67.0588	64.0051
	150.507	-67.0588	72.7591
	156.078	-67.0588	80.9835
	161.648	-67.0588	89.1383
	167.218	-67.0588	97.8841
	172.789	-67.0588	107.259
	178.359	-67.0588	116.45
	183.93	-67.0588	124.288
	189.5	-67.0588	130.013
	195.07	-67.0588	133.585
	200.641	-67.0588	135.496
	206.211	-67.0588	136.364
	211.782	-67.0588	136.683
	217.352	-67.0588	136.769
	222.922	-67.0588	136.778
	228.493	-67.0588	136.778
	-50.0275	-60	136.778
	-44.4571	-60	136.768
	-38.8867	-60	136.725
	-33.3163	-60	136.584
	-27.7459	-60	136.187
	-22.1755	-60	135.248
	-16.6051	-60	133.364
	-11.0346	-60	130.06
	-5.46424	-60	124.961
	0.106165	-60	118.1
	5.67657	-60	110.182
	11.247	-60	102.615
	16.8174	-60	97.0713
	22.3878	-60	94.7803
	27.9582	-60	95.9036
	33.5286	-60	99.4527
	39.099	-60	103.816
	44.6694	-60	107.439
	50.2398	-60	109.309
	55.8102	-60	109.013
	61.3806	-60	106.518
	66.951	-60	101.952
	72.5214	-60	95.6558
	78.0918	-60	88.3656
	83.6622	-60	81.2571
	89.2327	-60	75.637
	94.8031	-60	72.2353
	100.373	-60	70.7436
	105.944	-60	69.9215
	111.514	-60	68.519
	117.085	-60	66.2469
	122.655	-60	64.0625
	128.225	-60	63.4647
	133.796	-60	65.3665
	139.366	-60	69.4135
	144.937	-60	74.3549
	150.507	-60	79.1655
	156.078	-60	83.9013
	161.648	-60	89.5255
	167.218	-60	96.9037
	172.789	-60	105.912
	178.359	-60	115.314
	183.93	-60	123.549
	189.5	-60	129.621
	195.07	-60	133.423
	200.641	-60	135.443
	206.211	-60	136.355
	211.782	-60	136.687
	217.352	-60	136.77
	222.922	-60	136.778
	228.493	-60	136.778
	-50.0275	-52.9412	136.778
	-44.4571	-52.9412	136.765
	-38.8867	-52.9412	136.716
	-33.3163	-52.9412	136.564
	-27.7459	-52.9412	136.152
	-22.1755	-52.9412	135.2
	-16.6051	-52.9412	133.32
	-11.0346	-52.9412	130.042
	-5.46424	-52.9412	124.953
	0.106165	-52.9412	117.966
	5.67657	-52.9412	109.576
	11.247	-52.9412	100.999
	16.8174	-52.9412	93.8885
	22.3878	-52.9412	89.7227
	27.9582	-52.9412	89.0719
	33.5286	-52.9412	91.3681
	39.099	-52.9412	95.2046
	44.6694	-52.9412	99.0146
	50.2398	-52.9412	101.61
	55.8102	-52.9412	102.387
	61.3806	-52.9412	101.185
	66.951	-52.9412	98.1073
	72.5214	-52.9412	93.4635
	78.0918	-52.9412	87.925
	83.6622	-52.9412	82.5767
	89.2327	-52.9412	78.6496
	94.8031	-52.9412	76.9995
	100.373	-52.9412	77.5706
	105.944	-52.9412	79.3708
	111.514	-52.9412	81.0917
	117.085	-52.9412	81.9654
	122.655	-52.9412	82.1712
	128.225	-52.9412	82.4713
	133.796	-52.9412	83.3957
	139.366	-52.9412	84.7364
	144.937	-52.9412	85.8455
	150.507	-52.9412	86.5472
	156.078	-52.9412	87.6777
	161.648	-52.9412	90.7087
	167.218	-52.9412	96.6357
	172.789	-52.9412	105.095
	178.359	-52.9412	114.491
	183.93	-52.9412	122.941
	189.5	-52.9412	129.255
	195.07	-52.9412	133.234
	200.641	-52.9412	135.365
	206.211	-52.9412	136.329
	211.782	-52.9412	136.681
	217.352	-52.9412	136.766
	222.922	-52.9412	136.778
	228.493	-52.9412	136.778
	-50.0275	-45.8824	136.778
	-44.4571	-45.8824	136.763
	-38.8867	-45.8824	136.709
	-33.3163	-45.8824	136.551
	-27.7459	-45.8824	136.136
	-22.1755	-45.8824	135.173
	-16.6051	-45.8824	133.292
	-11.0346	-45.8824	130.022
	-5.46424	-45.8824	124.943
	0.106165	-45.8824	117.871
	5.67657	-45.8824	109.122
	11.247	-45.8824	99.6804
	16.8174	-45.8824	91.0493
	22.3878	-45.8824	84.7256
	27.9582	-45.8824	81.5468
	33.5286	-45.8824	81.3729
	39.099	-45.8824	83.2602
	44.6694	-45.8824	86.0172
	50.2398	-45.8824	88.6611
	55.8102	-45.8824	90.5991
	61.3806	-45.8824	91.5416
	66.951	-45.8824	91.3399
	72.5214	-45.8824	89.9209
	78.0918	-45.8824	87.4571
	83.6622	-45.8824	84.5082
	89.2327	-45.8824	82.049
	94.8031	-45.8824	81.164
	100.373	-45.8824	82.4719
	105.944	-45.8824	85.7418
	111.514	-45.8824	89.9748
	117.085	-45.8824	94.0072
	122.655	-45.8824	97.0535
	128.225	-45.8824	98.9037
	133.796	-45.8824	99.5139
	139.366	-45.8824	98.7574
	144.937	-45.8824	96.6172
	150.507	-45.8824	93.7395
	156.078	-45.8824	91.6871
	161.648	-45.8824	92.3484
	167.218	-45.8824	96.7976
	172.789	-45.8824	104.538
	178.359	-45.8824	113.73
	183.93	-45.8824	122.269
	189.5	-45.8824	128.781
	195.07	-45.8824	132.95
	200.641	-45.8824	135.22
	206.211	-45.8824	136.267
	211.782	-45.8824	136.658
	217.352	-45.8824	136.76
	222.922	-45.8824	136.775
	228.493	-45.8824	136.778
	-50.0275	-38.8235	136.778
	-44.4571	-38.8235	136.765
	-38.8867	-38.8235	136.711
	-33.3163	-38.8235	136.556
	-27.7459	-38.8235	136.145
	-22.1755	-38.8235	135.196
	-16.6051	-38.8235	133.344
	-11.0346	-38.8235	130.115
	-5.46424	-38.8235	125.074
	0.106165	-38.8235	117.988
	5.67657	-38.8235	109.024
	11.247	-38.8235	98.9347
	16.8174	-38.8235	88.9569
	22.3878	-38.8235	80.3966
	27.9582	-38.8235	74.1253
	33.5286	-38.8235	70.3525
	39.099	-38.8235	68.8037
	44.6694	-38.8235	69.0466
	50.2398	-38.8235	70.7348
	55.8102	-38.8235	73.5281
	61.3806	-38.8235	76.9929
	66.951	-38.8235	80.4879
	72.5214	-38.8235	83.249
	78.0918	-38.8235	84.6855
	83.6622	-38.8235	84.6789
	89.2327	-38.8235	83.8664
	94.8031	-38.8235	83.5975
	100.373	-38.8235	85.2462
	105.944	-38.8235	89.4375
	111.514	-38.8235	95.5937
	117.085	-38.8235	102.221
	122.655	-38.8235	107.748
	128.225	-38.8235	111.103
	133.796	-38.8235	111.79
	139.366	-38.8235	109.752
	144.937	-38.8235	105.425
	150.507	-38.8235	100.02
	156.078	-38.8235	95.5568
	161.648	-38.8235	94.2213
	167.218	-38.8235	97.2269
	172.789	-38.8235	104.093
	178.359	-38.8235	112.924
	183.93	-38.8235	121.465
	189.5	-38.8235	128.172
	195.07	-38.8235	132.567
	200.641	-38.8235	135.014
	206.211	-38.8235	136.172
	211.782	-38.8235	136.626
	217.352	-38.8235	136.749
	222.922	-38.8235	136.774
	228.493	-38.8235	136.778
	-50.0275	-31.7647	136.778
	-44.4571	-31.7647	136.768
	-38.8867	-31.7647	136.72
	-33.3163	-31.7647	136.568
	-27.7459	-31.7647	136.166
	-22.1755	-31.7647	135.25
	-16.6051	-31.7647	133.434
	-11.0346	-31.7647	130.253
	-5.46424	-31.7647	125.276
	0.106165	-31.7647	118.221
	5.67657	-31.7647	109.158
	11.247	-31.7647	98.6402
	16.8174	-31.7647	87.5845
	22.3878	-31.7647	76.9636
	27.9582	-31.7647	67.5195
	33.5286	-31.7647	59.7139
	39.099	-31.7647	53.9401
	44.6694	-31.7647	50.7292
	50.2398	-31.7647	50.5957
	55.8102	-31.7647	53.6411
	61.3806	-31.7647	59.2801
	66.951	-31.7647	66.2931
	72.5214	-31.7647	73.1917
	78.0918	-31.7647	78.6458
	83.6622	-31.7647	81.9722
	89.2327	-31.7647	83.5235
	94.8031	-31.7647	84.709
	100.373	-31.7647	87.3207
	105.944	-31.7647	92.4895
	111.514	-31.7647	99.9557
	117.085	-31.7647	108.124
	122.655	-31.7647	115.048
	128.225	-31.7647	119.268
	133.796	-31.7647	120.07
	139.366	-31.7647	117.435
	144.937	-31.7647	111.988
	150.507	-31.7647	105.155
	156.078	-31.7647	99.1255
	161.648	-31.7647	96.2527
	167.218	-31.7647	97.9388
	172.789	-31.7647	103.873
	178.359	-31.7647	112.231
	183.93	-31.7647	120.704
	189.5	-31.7647	127.565
	195.07	-31.7647	132.185
	200.641	-31.7647	134.813
	206.211	-31.7647	136.081
	211.782	-31.7647	136.589
	217.352	-31.7647	136.739
	222.922	-31.7647	136.772
	228.493	-31.7647	136.778
	-50.0275	-24.7059	136.778
	-44.4571	-24.7059	136.771
	-38.8867	-24.7059	136.725
	-33.3163	-24.7059	136.573
	-27.7459	-24.7059	136.168
	-22.1755	-24.7059	135.25
	-16.6051	-24.7059	133.439
	-11.0346	-24.7059	130.267
	-5.46424	-24.7059	125.306
	0.106165	-24.7059	118.284
	5.67657	-24.7059	109.212
	11.247	-24.7059	98.4649
	16.8174	-24.7059	86.6586
	22.3878	-24.7059	74.4351
	27.9582	-24.7059	62.3441
	33.5286	-24.7059	50.9544
	39.099	-24.7059	41.1864
	44.6694	-24.7059	34.397
	50.2398	-24.7059	31.9186
	55.8102	-24.7059	34.3045
	61.3806	-24.7059	40.9531
	66.951	-24.7059	50.2741
	72.5214	-24.7059	60.3061
	78.0918	-24.7059	69.3317
	83.6622	-24.7059	76.3284
	89.2327	-24.7059	81.3139
	94.8031	-24.7059	85.3662
	100.373	-24.7059	90.0818
	105.944	-24.7059	96.5955
	111.514	-24.7059	104.805
	117.085	-24.7059	113.341
	122.655	-24.7059	120.395
	128.225	-24.7059	124.588
	133.796	-24.7059	125.263
	139.366	-24.7059	122.405
	144.937	-24.7059	116.589
	150.507	-24.7059	109.18
	156.078	-24.7059	102.322
	161.648	-24.7059	98.4203
	167.218	-24.7059	99.0562
	172.789	-24.7059	104.138
	178.359	-24.7059	111.994
	183.93	-24.7059	120.294
	189.5	-24.7059	127.201
	195.07	-24.7059	131.942
	200.641	-24.7059	134.685
	206.211	-24.7059	136.024
	211.782	-24.7059	136.564
	217.352	-24.7059	136.736
	222.922	-24.7059	136.772
	228.493	-24.7059	136.778
	-50.0275	-17.6471	136.778
	-44.4571	-17.6471	136.77
	-38.8867	-17.6471	136.72
	-33.3163	-17.6471	136.552
	-27.7459	-17.6471	136.111
	-22.1755	-17.6471	135.122
	-16.6051	-17.6471	133.207
	-11.0346	-17.6471	129.931
	-5.46424	-17.6471	124.893
	0.106165	-17.6471	117.862
	5.67657	-17.6471	108.834
	11.247	-17.6471	98.0319
	16.8174	-17.6471	85.8501
	22.3878	-17.6471	72.6654
	27.9582	-17.6471	58.8367
	33.5286	-17.6471	44.9424
	39.099	-17.6471	32.1703
	44.6694	-17.6471	22.3525
	50.2398	-17.6471	17.3451
	55.8102	-17.6471	18.1107
	61.3806	-17.6471	24.2102
	66.951	-17.6471	34.0925
	72.5214	-17.6471	45.817
	78.0918	-17.6471	57.6774
	83.6622	-17.6471	68.4909
	89.2327	-17.6471	77.7796
	94.8031	-17.6471	85.8686
	100.373	-17.6471	93.617
	105.944	-17.6471	101.772
	111.514	-17.6471	110.316
	117.085	-17.6471	118.36
	122.655	-17.6471	124.617
	128.225	-17.6471	128.115
	133.796	-17.6471	128.382
	139.366	-17.6471	125.395
	144.937	-17.6471	119.6
	150.507	-17.6471	112.154
	156.078	-17.6471	105.053
	161.648	-17.6471	100.658
	167.218	-17.6471	100.632
	172.789	-17.6471	105.064
	178.359	-17.6471	112.421
	183.93	-17.6471	120.432
	189.5	-17.6471	127.215
	195.07	-17.6471	131.928
	200.641	-17.6471	134.668
	206.211	-17.6471	136.01
	211.782	-17.6471	136.565
	217.352	-17.6471	136.737
	222.922	-17.6471	136.774
	228.493	-17.6471	136.778
	-50.0275	-10.5882	136.778
	-44.4571	-10.5882	136.766
	-38.8867	-10.5882	136.704
	-33.3163	-10.5882	136.501
	-27.7459	-10.5882	135.983
	-22.1755	-10.5882	134.848
	-16.6051	-10.5882	132.711
	-11.0346	-10.5882	129.159
	-5.46424	-10.5882	123.884
	0.106165	-10.5882	116.732
	5.67657	-10.5882	107.721
	11.247	-10.5882	97.0124
	16.8174	-10.5882	84.8163
	22.3878	-10.5882	71.3219
	27.9582	-10.5882	56.7313
	33.5286	-10.5882	41.5609
	39.099	-10.5882	27.0249
	44.6694	-10.5882	15.0764
	50.2398	-10.5882	7.80712
	55.8102	-10.5882	6.48685
	61.3806	-10.5882	11.0285
	66.951	-10.5882	20.2426
	72.5214	-10.5882	32.5539
	78.0918	-10.5882	46.5008
	83.6622	-10.5882	60.7939
	89.2327	-10.5882	74.3724
	94.8031	-10.5882	86.6129
	100.373	-10.5882	97.4486
	105.944	-10.5882	107.122
	111.514	-10.5882	115.694
	117.085	-10.5882	122.818
	122.655	-10.5882	127.894
	128.225	-10.5882	130.4
	133.796	-10.5882	130.095
	139.366	-10.5882	126.962
	144.937	-10.5882	121.314
	150.507	-10.5882	114.115
	156.078	-10.5882	107.191
	161.648	-10.5882	102.767
	167.218	-10.5882	102.484
	172.789	-10.5882	106.509
	178.359	-10.5882	113.433
	183.93	-10.5882	121.074
	189.5	-10.5882	127.588
	195.07	-10.5882	132.121
	200.641	-10.5882	134.757
	206.211	-10.5882	136.051
	211.782	-10.5882	136.58
	217.352	-10.5882	136.746
	222.922	-10.5882	136.774
	228.493	-10.5882	136.778
	-50.0275	-3.52941	136.778
	-44.4571	-3.52941	136.761
	-38.8867	-3.52941	136.683
	-33.3163	-3.52941	136.44
	-27.7459	-3.52941	135.829
	-22.1755	-3.52941	134.511
	-16.6051	-3.52941	132.071
	-11.0346	-3.52941	128.139
	-5.46424	-3.52941	122.473
	0.106165	-3.52941	115.054
	5.67657	-3.52941	106.001
	11.247	-3.52941	95.4514
	16.8174	-3.52941	83.5023
	22.3878	-3.52941	70.2074
	27.9582	-3.52941	55.6297
	33.5286	-3.52941	40.1644
	39.099	-3.52941	24.9426
	44.6694	-3.52941	11.8895
	50.2398	-3.52941	3.17137
	55.8102	-3.52941	0.286459
	61.3806	-3.52941	3.50619
	66.951	-3.52941	12.0258
	72.5214	-3.52941	24.6264
	78.0918	-3.52941	40.0373
	83.6622	-3.52941	56.883
	89.2327	-3.52941	73.6051
	94.8031	-3.52941	88.8172
	100.373	-3.52941	101.72
	105.944	-3.52941	112.183
	111.514	-3.52941	120.368
	117.085	-3.52941	126.403
	122.655	-3.52941	130.221
	128.225	-3.52941	131.695
	133.796	-3.52941	130.768
	139.366	-3.52941	127.433
	144.937	-3.52941	121.927
	150.507	-3.52941	115.098
	156.078	-3.52941	108.603
	161.648	-3.52941	104.488
	167.218	-3.52941	104.283
	172.789	-3.52941	108.143
	178.359	-3.52941	114.737
	183.93	-3.52941	121.996
	189.5	-3.52941	128.162
	195.07	-3.52941	132.436
	200.641	-3.52941	134.911
	206.211	-3.52941	136.122
	211.782	-3.52941	136.606
	217.352	-3.52941	136.756
	222.922	-3.52941	136.776
	228.493	-3.52941	136.778
	-50.0275	3.52941	136.778
	-44.4571	3.52941	136.76
	-38.8867	3.52941	136.67
	-33.3163	3.52941	136.398
	-27.7459	3.52941	135.71
	-22.1755	3.52941	134.235
	-16.6051	3.52941	131.533
	-11.0346	3.52941	127.216
	-5.46424	3.52941	121.129
	0.106165	3.52941	113.38
	5.67657	3.52941	104.221
	11.247	3.52941	93.837
	16.8174	3.52941	82.2809
	22.3878	3.52941	69.4957
	27.9582	3.52941	55.3955
	33.5286	3.52941	40.2594
	39.099	3.52941	25.1635
	44.6694	3.52941	12.0431
	50.2398	3.52941	3.11557
	55.8102	3.52941	0
	61.3806	3.52941	3.13207
	66.951	3.52941	11.8548
	72.5214	3.52941	25.0145
	78.0918	3.52941	41.3554
	83.6622	3.52941	59.4038
	89.2327	3.52941	77.3635
	94.8031	3.52941	93.5156
	100.373	3.52941	106.765
	105.944	3.52941	116.869
	111.514	3.52941	124.114
	117.085	3.52941	128.932
	122.655	3.52941	131.564
	128.225	3.52941	132.112
	133.796	3.52941	130.587
	139.366	3.52941	127.002
	144.937	3.52941	121.593
	150.507	3.52941	115.17
	156.078	3.52941	109.24
	161.648	3.52941	105.656
	167.218	3.52941	105.776
	172.789	3.52941	109.672
	178.359	3.52941	116.049
	183.93	3.52941	122.955
	189.5	3.52941	128.774
	195.07	3.52941	132.776
	200.641	3.52941	135.076
	206.211	3.52941	136.188
	211.782	3.52941	136.626
	217.352	3.52941	136.761
	222.922	3.52941	136.777
	228.493	3.52941	136.778
	-50.0275	10.5882	136.778
	-44.4571	10.5882	136.762
	-38.8867	10.5882	136.669
	-33.3163	10.5882	136.385
	-27.7459	10.5882	135.66
	-22.1755	10.5882	134.094
	-16.6051	10.5882	131.214
	-11.0346	10.5882	126.622
	-5.46424	10.5882	120.196
	0.106165	10.5882	112.146
	5.67657	10.5882	102.864
	11.247	10.5882	92.6604
	16.8174	10.5882	81.6052
	22.3878	10.5882	69.5333
	27.9582	10.5882	56.2428
	33.5286	10.5882	41.9378
	39.099	10.5882	27.6967
	44.6694	10.5882	15.4818
	50.2398	10.5882	7.56278
	55.8102	10.5882	5.54099
	61.3806	10.5882	9.77405
	66.951	10.5882	19.4857
	72.5214	10.5882	33.3459
	78.0918	10.5882	49.9446
	83.6622	10.5882	67.7177
	89.2327	10.5882	84.9204
	94.8031	10.5882	99.948
	100.373	10.5882	111.865
	105.944	10.5882	120.546
	111.514	10.5882	126.419
	117.085	10.5882	130.023
	122.655	10.5882	131.691
	128.225	10.5882	131.528
	133.796	10.5882	129.544
	139.366	10.5882	125.774
	144.937	10.5882	120.486
	150.507	10.5882	114.497
	156.078	10.5882	109.228
	161.648	10.5882	106.339
	167.218	10.5882	106.96
	172.789	10.5882	111.029
	178.359	10.5882	117.266
	183.93	10.5882	123.851
	189.5	10.5882	129.323
	195.07	10.5882	133.062
	200.641	10.5882	135.2
	206.211	10.5882	136.225
	211.782	10.5882	136.635
	217.352	10.5882	136.761
	222.922	10.5882	136.778
	228.493	10.5882	136.778
	-50.0275	17.6471	136.778
	-44.4571	17.6471	136.767
	-38.8867	17.6471	136.677
	-33.3163	17.6471	136.393
	-27.7459	17.6471	135.654
	-22.1755	17.6471	134.038
	-16.6051	17.6471	131.05
	-11.0346	17.6471	126.263
	-5.46424	17.6471	119.566
	0.106165	17.6471	111.256
	5.67657	17.6471	101.875
	11.247	17.6471	91.9055
	16.8174	17.6471	81.4804
	22.3878	17.6471	70.4111
	27.9582	17.6471	58.4204
	33.5286	17.6471	45.6376
	39.099	17.6471	33.0797
	44.6694	17.6471	22.6493
	50.2398	17.6471	16.521
	55.8102	17.6471	16.176
	61.3806	17.6471	21.7703
	66.951	17.6471	32.3218
	72.5214	17.6471	46.2899
	78.0918	17.6471	62.0971
	83.6622	17.6471	78.1847
	89.2327	17.6471	93.0397
	94.8031	17.6471	105.467
	100.373	17.6471	114.931
	105.944	17.6471	121.628
	111.514	17.6471	126.095
	117.085	17.6471	128.803
	122.655	17.6471	129.945
	128.225	17.6471	129.511
	133.796	17.6471	127.419
	139.366	17.6471	123.702
	144.937	17.6471	118.707
	150.507	17.6471	113.294
	156.078	17.6471	108.835
	161.648	17.6471	106.788
	167.218	17.6471	108.024
	172.789	17.6471	112.316
	178.359	17.6471	118.41
	183.93	17.6471	124.656
	189.5	17.6471	129.78
	195.07	17.6471	133.263
	200.641	17.6471	135.262
	206.211	17.6471	136.236
	211.782	17.6471	136.632
	217.352	17.6471	136.754
	222.922	17.6471	136.776
	228.493	17.6471	136.778
	-50.0275	24.7059	136.778
	-44.4571	24.7059	136.769
	-38.8867	24.7059	136.689
	-33.3163	24.7059	136.403
	-27.7459	24.7059	135.644
	-22.1755	24.7059	133.985
	-16.6051	24.7059	130.883
	-11.0346	24.7059	125.871
	-5.46424	24.7059	118.864
	0.106165	24.7059	110.252
	5.67657	24.7059	100.77
	11.247	24.7059	91.1092
	16.8174	24.7059	81.5641
	22.3878	24.7059	71.9839
	27.9582	24.7059	62.0297
	33.5286	24.7059	51.6791
	39.099	24.7059	41.6931
	44.6694	24.7059	33.6842
	50.2398	24.7059	29.5386
	55.8102	24.7059	30.5075
	61.3806	24.7059	36.6193
	66.951	24.7059	46.825
	72.5214	24.7059	59.5741
	78.0918	24.7059	73.2829
	83.6622	24.7059	86.5019
	89.2327	24.7059	98.0345
	94.8031	24.7059	107.155
	100.373	24.7059	113.809
	105.944	24.7059	118.516
	111.514	24.7059	121.901
	117.085	24.7059	124.267
	122.655	24.7059	125.514
	128.225	24.7059	125.366
	133.796	24.7059	123.642
	139.366	24.7059	120.377
	144.937	24.7059	116.019
	150.507	24.7059	111.497
	156.078	24.7059	108.114
	161.648	24.7059	107.099
	167.218	24.7059	109.055
	172.789	24.7059	113.602
	178.359	24.7059	119.542
	183.93	24.7059	125.427
	189.5	24.7059	130.187
	195.07	24.7059	133.424
	200.641	24.7059	135.304
	206.211	24.7059	136.232
	211.782	24.7059	136.617
	217.352	24.7059	136.744
	222.922	24.7059	136.773
	228.493	24.7059	136.778
	-50.0275	31.7647	136.778
	-44.4571	31.7647	136.769
	-38.8867	31.7647	136.692
	-33.3163	31.7647	136.399
	-27.7459	31.7647	135.616
	-22.1755	31.7647	133.882
	-16.6051	31.7647	130.602
	-11.0346	31.7647	125.284
	-5.46424	31.7647	117.87
	0.106165	31.7647	108.871
	5.67657	31.7647	99.2568
	11.247	31.7647	90.0013
	16.8174	31.7647	81.6181
	22.3878	31.7647	74.0336
	27.9582	31.7647	66.812
	33.5286	31.7647	59.6565
	39.099	31.7647	52.8719
	44.6694	31.7647	47.525
	50.2398	31.7647	45.0235
	55.8102	31.7647	46.3397
	61.3806	31.7647	51.5108
	66.951	31.7647	59.6994
	72.5214	31.7647	69.6524
	78.0918	31.7647	80.0574
	83.6622	31.7647	89.7276
	89.2327	31.7647	97.7561
	94.8031	31.7647	103.743
	100.373	31.7647	107.942
	105.944	31.7647	111.071
	111.514	31.7647	113.779
	117.085	31.7647	116.162
	122.655	31.7647	117.861
	128.225	31.7647	118.362
	133.796	31.7647	117.38
	139.366	31.7647	115.009
	144.937	31.7647	111.771
	150.507	31.7647	108.627
	156.078	31.7647	106.744
	161.648	31.7647	107.093
	167.218	31.7647	109.993
	172.789	31.7647	114.926
	178.359	31.7647	120.765
	183.93	31.7647	126.301
	189.5	31.7647	130.689
	195.07	31.7647	133.655
	200.641	31.7647	135.381
	206.211	31.7647	136.245
	211.782	31.7647	136.613
	217.352	31.7647	136.736
	222.922	31.7647	136.77
	228.493	31.7647	136.778
	-50.0275	38.8235	136.778
	-44.4571	38.8235	136.771
	-38.8867	38.8235	136.687
	-33.3163	38.8235	136.384
	-27.7459	38.8235	135.565
	-22.1755	38.8235	133.728
	-16.6051	38.8235	130.229
	-11.0346	38.8235	124.558
	-5.46424	38.8235	116.687
	0.106165	38.8235	107.285
	5.67657	38.8235	97.5645
	11.247	38.8235	88.7821
	16.8174	38.8235	81.7068
	22.3878	38.8235	76.3482
	27.9582	38.8235	72.1374
	33.5286	38.8235	68.402
	39.099	38.8235	64.8932
	44.6694	38.8235	62.0037
	50.2398	38.8235	60.5613
	55.8102	38.8235	61.2518
	61.3806	38.8235	64.2135
	66.951	38.8235	69.0109
	72.5214	38.8235	74.972
	78.0918	38.8235	81.3939
	83.6622	38.8235	87.5199
	89.2327	38.8235	92.6319
	94.8031	38.8235	96.3415
	100.373	38.8235	98.8828
	105.944	38.8235	100.922
	111.514	38.8235	103.039
	117.085	38.8235	105.248
	122.655	38.8235	107.094
	128.225	38.8235	108.032
	133.796	38.8235	107.81
	139.366	38.8235	106.621
	144.937	38.8235	105.029
	150.507	38.8235	103.894
	156.078	38.8235	104.138
	161.648	38.8235	106.39
	167.218	38.8235	110.657
	172.789	38.8235	116.273
	178.359	38.8235	122.188
	183.93	38.8235	127.429
	189.5	38.8235	131.413
	195.07	38.8235	134.047
	200.641	38.8235	135.56
	206.211	38.8235	136.313
	211.782	38.8235	136.628
	217.352	38.8235	136.737
	222.922	38.8235	136.771
	228.493	38.8235	136.778
	-50.0275	45.8824	136.778
	-44.4571	45.8824	136.769
	-38.8867	45.8824	136.684
	-33.3163	45.8824	136.371
	-27.7459	45.8824	135.501
	-22.1755	45.8824	133.56
	-16.6051	45.8824	129.86
	-11.0346	45.8824	123.866
	-5.46424	45.8824	115.594
	0.106165	45.8824	105.85
	5.67657	45.8824	96.0733
	11.247	45.8824	87.7894
	16.8174	45.8824	81.9699
	22.3878	45.8824	78.6767
	27.9582	45.8824	77.2081
	33.5286	45.8824	76.5478
	39.099	45.8824	75.9133
	44.6694	45.8824	75.0767
	50.2398	45.8824	74.307
	55.8102	45.8824	73.9834
	61.3806	45.8824	74.2811
	66.951	45.8824	75.2277
	72.5214	45.8824	76.8878
	78.0918	45.8824	79.3219
	83.6622	45.8824	82.309
	89.2327	45.8824	85.2649
	94.8031	45.8824	87.5615
	100.373	45.8824	89.0514
	105.944	45.8824	90.1214
	111.514	45.8824	91.2295
	117.085	45.8824	92.4643
	122.655	45.8824	93.5446
	128.225	45.8824	94.2034
	133.796	45.8824	94.4522
	139.366	45.8824	94.6219
	144.937	45.8824	95.2145
	150.507	45.8824	96.7984
	156.078	45.8824	99.8756
	161.648	45.8824	104.655
	167.218	45.8824	110.802
	172.789	45.8824	117.479
	178.359	45.8824	123.704
	183.93	45.8824	128.753
	189.5	45.8824	132.347
	195.07	45.8824	134.598
	200.641	45.8824	135.837
	206.211	45.8824	136.429
	211.782	45.8824	136.665
	217.352	45.8824	136.748
	222.922	45.8824	136.773
	228.493	45.8824	136.778
	-50.0275	52.9412	136.778
	-44.4571	52.9412	136.768
	-38.8867	52.9412	136.686
	-33.3163	52.9412	136.364
	-27.7459	52.9412	135.457
	-22.1755	52.9412	133.433
	-16.6051	52.9412	129.582
	-11.0346	52.9412	123.34
	-5.46424	52.9412	114.742
	0.106165	52.9412	104.723
	5.67657	52.9412	94.938
	11.247	52.9412	87.1311
	16.8174	52.9412	82.4155
	22.3878	52.9412	80.8436
	27.9582	52.9412	81.5664
	33.5286	52.9412	83.3189
	39.099	52.9412	84.9729
	44.6694	52.9412	85.8912
	50.2398	52.9412	85.8843
	55.8102	52.9412	84.9625
	61.3806	52.9412	83.2255
	66.951	52.9412	81.0033
	72.5214	52.9412	78.9731
	78.0918	52.9412	77.9021
	83.6622	52.9412	78.0889
	89.2327	52.9412	79.0464
	94.8031	52.9412	79.8502
	100.373	52.9412	79.9482
	105.944	52.9412	79.4353
	111.514	52.9412	78.6973
	117.085	52.9412	77.9853
	122.655	52.9412	77.4011
	128.225	52.9412	77.16
	133.796	52.9412	77.6717
	139.366	52.9412	79.4181
	144.937	52.9412	82.7078
	150.507	52.9412	87.6218
	156.078	52.9412	94.1008
	161.648	52.9412	101.859
	167.218	52.9412	110.226
	172.789	52.9412	118.242
	178.359	52.9412	124.996
	183.93	52.9412	130
	189.5	52.9412	133.27
	195.07	52.9412	135.162
	200.641	52.9412	136.131
	206.211	52.9412	136.554
	211.782	52.9412	136.711
	217.352	52.9412	136.762
	222.922	52.9412	136.777
	228.493	52.9412	136.778
	-50.0275	60	136.778
	-44.4571	60	136.769
	-38.8867	60	136.689
	-33.3163	60	136.365
	-27.7459	60	135.455
	-22.1755	60	133.386
	-16.6051	60	129.433
	-11.0346	60	123.006
	-5.46424	60	114.162
	0.106165	60	103.936
	5.67657	60	94.197
	11.247	60	86.8734
	16.8174	60	83.1471
	22.3878	60	82.9867
	27.9582	60	85.375
	33.5286	60	88.8911
	39.099	60	92.2822
	44.6694	60	94.7354
	50.2398	60	95.7813
	55.8102	60	95.128
	61.3806	60	92.6586
	66.951	60	88.7612
	72.5214	60	84.3761
	78.0918	60	80.6234
	83.6622	60	78.0673
	89.2327	60	76.302
	94.8031	60	74.3906
	100.373	60	71.7598
	105.944	60	68.4944
	111.514	60	65.0357
	117.085	60	61.8322
	122.655	60	59.3383
	128.225	60	58.1954
	133.796	60	59.203
	139.366	60	62.8714
	144.937	60	69.168
	150.507	60	77.6132
	156.078	60	87.5627
	161.648	60	98.2978
	167.218	60	108.898
	172.789	60	118.3
	178.359	60	125.704
	183.93	60	130.823
	189.5	60	133.925
	195.07	60	135.58
	200.641	60	136.351
	206.211	60	136.654
	211.782	60	136.75
	217.352	60	136.773
	222.922	60	136.778
	228.493	60	136.778
	-50.0275	67.0588	136.778
	-44.4571	67.0588	136.773
	-38.8867	67.0588	136.696
	-33.3163	67.0588	136.379
	-27.7459	67.0588	135.484
	-22.1755	67.0588	133.414
	-16.6051	67.0588	129.425
	-11.0346	67.0588	122.909
	-5.46424	67.0588	113.938
	0.106165	67.0588	103.645
	5.67657	67.0588	94.0722
	11.247	67.0588	87.3114
	16.8174	67.0588	84.5502
	22.3878	67.0588	85.6095
	27.9582	67.0588	89.2671
	33.5286	67.0588	93.9986
	39.099	67.0588	98.577
	44.6694	67.0588	102.22
	50.2398	67.0588	104.385
	55.8102	67.0588	104.608
	61.3806	67.0588	102.587
	66.951	67.0588	98.5468
	72.5214	67.0588	93.3077
	78.0918	67.0588	87.8379
	83.6622	67.0588	82.5983
	89.2327	67.0588	77.2555
	94.8031	67.0588	71.2513
	100.373	67.0588	64.4606
	105.944	67.0588	57.3799
	111.514	67.0588	50.736
	117.085	67.0588	45.1476
	122.655	67.0588	41.2198
	128.225	67.0588	39.8155
	133.796	67.0588	41.8468
	139.366	67.0588	47.6875
	144.937	67.0588	56.8844
	150.507	67.0588	68.4501
	156.078	67.0588	81.3338
	161.648	67.0588	94.5267
	167.218	67.0588	106.982
	172.789	67.0588	117.629
	178.359	67.0588	125.71
	183.93	67.0588	131.095
	189.5	67.0588	134.211
	195.07	67.0588	135.78
	200.641	67.0588	136.467
	206.211	67.0588	136.713
	211.782	67.0588	136.769
	217.352	67.0588	136.778
	222.922	67.0588	136.778
	228.493	67.0588	136.778
	-50.0275	74.1177	136.778
	-44.4571	74.1177	136.774
	-38.8867	74.1177	136.709
	-33.3163	74.1177	136.405
	-27.7459	74.1177	135.536
	-22.1755	74.1177	133.517
	-16.6051	74.1177	129.58
	-11.0346	74.1177	123.114
	-5.46424	74.1177	114.197
	0.106165	74.1177	104.033
	5.67657	74.1177	94.7924
	11.247	74.1177	88.6784
	16.8174	74.1177	86.8578
	22.3878	74.1177	88.9945
	27.9582	74.1177	93.659
	33.5286	74.1177	99.2189
	39.099	74.1177	104.481
	44.6694	74.1177	108.785
	50.2398	74.1177	111.698
	55.8102	74.1177	112.765
	61.3806	74.1177	111.639
	66.951	74.1177	108.317
	72.5214	74.1177	103.223
	78.0918	74.1177	96.8482
	83.6622	74.1177	89.2789
	89.2327	74.1177	80.2636
	94.8031	74.1177	69.7678
	100.373	74.1177	58.4004
	105.944	74.1177	47.3303
	111.514	74.1177	37.6733
	117.085	74.1177	30.2013
	122.655	74.1177	25.5746
	128.225	74.1177	24.6393
	133.796	74.1177	28.1415
	139.366	74.1177	36.1152
	144.937	74.1177	47.6853
	150.507	74.1177	61.5102
	156.078	74.1177	76.3565
	161.648	74.1177	91.1783
	167.218	74.1177	104.91
	172.789	74.1177	116.496
	178.359	74.1177	125.188
	183.93	74.1177	130.912
	189.5	74.1177	134.188
	195.07	74.1177	135.811
	200.641	74.1177	136.498
	206.211	74.1177	136.728
	211.782	74.1177	136.775
	217.352	74.1177	136.778
	222.922	74.1177	136.778
	228.493	74.1177	136.778
	-50.0275	81.1765	136.778
	-44.4571	81.1765	136.774
	-38.8867	81.1765	136.719
	-33.3163	81.1765	136.442
	-27.7459	81.1765	135.612
	-22.1755	81.1765	133.671
	-16.6051	81.1765	129.87
	-11.0346	81.1765	123.582
	-5.46424	81.1765	114.888
	0.106165	81.1765	104.997
	5.67657	81.1765	96.1439
	11.247	81.1765	90.6177
	16.8174	81.1765	89.5972
	22.3878	81.1765	92.6446
	27.9582	81.1765	98.167
	33.5286	81.1765	104.385
	39.099	81.1765	110.068
	44.6694	81.1765	114.605
	50.2398	81.1765	117.724
	55.8102	81.1765	119.168
	61.3806	81.1765	118.63
	66.951	81.1765	115.972
	72.5214	81.1765	111.214
	78.0918	81.1765	104.296
	83.6622	81.1765	94.9622
	89.2327	81.1765	83.0467
	94.8031	81.1765	68.9985
	100.373	81.1765	54.0754
	105.944	81.1765	39.9565
	111.514	81.1765	28.055
	117.085	81.1765	19.2827
	122.655	81.1765	14.3972
	128.225	81.1765	14.2095
	133.796	81.1765	19.1914
	139.366	81.1765	28.9406
	144.937	81.1765	42.1734
	150.507	81.1765	57.345
	156.078	81.1765	73.2024
	161.648	81.1765	88.8019
	167.218	81.1765	103.195
	172.789	81.1765	115.341
	178.359	81.1765	124.481
	183.93	81.1765	130.519
	189.5	81.1765	134.003
	195.07	81.1765	135.74
	200.641	81.1765	136.473
	206.211	81.1765	136.719
	211.782	81.1765	136.774
	217.352	81.1765	136.778
	222.922	81.1765	136.778
	228.493	81.1765	136.778
	-50.0275	88.2353	136.778
	-44.4571	88.2353	136.776
	-38.8867	88.2353	136.731
	-33.3163	88.2353	136.474
	-27.7459	88.2353	135.691
	-22.1755	88.2353	133.846
	-16.6051	88.2353	130.191
	-11.0346	88.2353	124.104
	-5.46424	88.2353	115.638
	0.106165	88.2353	105.991
	5.67657	88.2353	97.3889
	11.247	88.2353	92.1875
	16.8174	88.2353	91.668
	22.3878	88.2353	95.407
	27.9582	88.2353	101.716
	33.5286	88.2353	108.635
	39.099	88.2353	114.761
	44.6694	88.2353	119.43
	50.2398	88.2353	122.456
	55.8102	88.2353	123.773
	61.3806	88.2353	123.216
	66.951	88.2353	120.615
	72.5214	88.2353	115.743
	78.0918	88.2353	108.22
	83.6622	88.2353	97.6599
	89.2327	88.2353	84.0963
	94.8031	88.2353	68.3186
	100.373	88.2353	51.8546
	105.944	88.2353	36.4394
	111.514	88.2353	23.4634
	117.085	88.2353	13.9213
	122.655	88.2353	8.78923
	128.225	88.2353	9.00223
	133.796	88.2353	14.9233
	139.366	88.2353	25.8005
	144.937	88.2353	39.988
	150.507	88.2353	55.7768
	156.078	88.2353	71.9421
	161.648	88.2353	87.6771
	167.218	88.2353	102.177
	172.789	88.2353	114.482
	178.359	88.2353	123.842
	183.93	88.2353	130.098
	189.5	88.2353	133.765
	195.07	88.2353	135.627
	200.641	88.2353	136.425
	206.211	88.2353	136.703
	211.782	88.2353	136.772
	217.352	88.2353	136.778
	222.922	88.2353	136.778
	228.493	88.2353	136.778
	-50.0275	95.2942	136.778
	-44.4571	95.2942	136.777
	-38.8867	95.2942	136.737
	-33.3163	95.2942	136.494
	-27.7459	95.2942	135.753
	-22.1755	95.2942	133.979
	-16.6051	95.2942	130.434
	-11.0346	95.2942	124.482
	-5.46424	95.2942	116.133
	0.106165	95.2942	106.535
[truncated: 602 more rows]

## Sheet: Fig.4d
Fig. 4d	theta (°)	phi (°)	Free energy(kJ/mol)
	-50.5767	-180	119.578
	-44.9569	-180	119.521
	-39.3372	-180	119.19
	-33.7175	-180	118.186
	-28.0977	-180	115.728
	-22.478	-180	110.769
	-16.8583	-180	102.425
	-11.2385	-180	90.7097
	-5.61881	-180	77.2413
	0.000917879	-180	65.0557
	5.62065	-180	57.4321
	11.2404	-180	56.2229
	16.8601	-180	61.0321
	22.4798	-180	69.7242
	28.0996	-180	79.7597
	33.7193	-180	89.319
	39.339	-180	97.5638
	44.9588	-180	104.183
	50.5785	-180	108.936
	56.1982	-180	111.446
	61.818	-180	111.415
	67.4377	-180	108.536
	73.0574	-180	102.743
	78.6772	-180	94.2328
	84.2969	-180	83.6222
	89.9166	-180	71.8239
	95.5364	-180	59.6734
	101.156	-180	47.5557
	106.776	-180	35.7306
	112.396	-180	24.9499
	118.015	-180	16.8533
	123.635	-180	13.4134
	129.255	-180	15.6523
	134.874	-180	22.7275
	140.494	-180	32.2973
	146.114	-180	41.6768
	151.734	-180	49.0469
	157.353	-180	53.996
	162.973	-180	57.4648
	168.593	-180	61.2677
	174.213	-180	67.2609
	179.832	-180	76.1945
	185.452	-180	87.1759
	191.072	-180	98.1746
	196.692	-180	107.241
	202.311	-180	113.433
	207.931	-180	116.967
	213.551	-180	118.677
	219.17	-180	119.36
	224.79	-180	119.556
	230.41	-180	119.578
	-50.5767	-172.941	119.578
	-44.9569	-172.941	119.522
	-39.3372	-172.941	119.194
	-33.7175	-172.941	118.199
	-28.0977	-172.941	115.778
	-22.478	-172.941	110.889
	-16.8583	-172.941	102.661
	-11.2385	-172.941	91.0949
	-5.61881	-172.941	77.7394
	0.000917879	-172.941	65.5266
	5.62065	-172.941	57.6206
	11.2404	-172.941	55.9208
	16.8601	-172.941	60.2167
	22.4798	-172.941	68.6277
	28.0996	-172.941	78.7733
	33.7193	-172.941	88.7536
	39.339	-172.941	97.4456
	44.9588	-172.941	104.221
	50.5785	-172.941	108.645
	56.1982	-172.941	110.344
	61.818	-172.941	109.091
	67.4377	-172.941	104.746
	73.0574	-172.941	97.4926
	78.6772	-172.941	87.9754
	84.2969	-172.941	77.2695
	89.9166	-172.941	66.5891
	95.5364	-172.941	56.5669
	101.156	-172.941	46.9668
	106.776	-172.941	37.3062
	112.396	-172.941	27.8666
	118.015	-172.941	20.2427
	123.635	-172.941	16.6088
	129.255	-172.941	18.2411
	134.874	-172.941	24.4965
	140.494	-172.941	33.1666
	146.114	-172.941	41.7157
	151.734	-172.941	48.4919
	157.353	-172.941	53.1576
	162.973	-172.941	56.5876
	168.593	-172.941	60.5162
	174.213	-172.941	66.6786
	179.832	-172.941	75.7708
	185.452	-172.941	86.9003
	191.072	-172.941	98.0291
	196.692	-172.941	107.173
	202.311	-172.941	113.412
	207.931	-172.941	116.969
	213.551	-172.941	118.68
	219.17	-172.941	119.356
	224.79	-172.941	119.556
	230.41	-172.941	119.578
	-50.5767	-165.882	119.578
	-44.9569	-165.882	119.526
	-39.3372	-165.882	119.209
	-33.7175	-165.882	118.229
	-28.0977	-165.882	115.863
	-22.478	-165.882	111.102
	-16.8583	-165.882	103.087
	-11.2385	-165.882	91.7907
	-5.61881	-165.882	78.6537
	0.000917879	-165.882	66.4477
	5.62065	-165.882	58.2002
	11.2404	-165.882	55.7846
	16.8601	-165.882	59.1854
	22.4798	-165.882	66.8172
	28.0996	-165.882	76.5264
	33.7193	-165.882	86.4309
	39.339	-165.882	95.1457
	44.9588	-165.882	101.646
	50.5785	-165.882	105.225
	56.1982	-165.882	105.448
	61.818	-165.882	102.197
	67.4377	-165.882	95.5884
	73.0574	-165.882	86.2351
	78.6772	-165.882	75.4119
	84.2969	-165.882	64.8586
	89.9166	-165.882	56.1127
	95.5364	-165.882	49.581
	101.156	-165.882	44.2813
	106.776	-165.882	38.7576
	112.396	-165.882	32.5672
	118.015	-165.882	26.9346
	123.635	-165.882	23.9571
	129.255	-165.882	25.0373
	134.874	-165.882	29.8567
	140.494	-165.882	36.6724
	146.114	-165.882	43.4984
	151.734	-165.882	49.0429
	157.353	-165.882	53.0452
	162.973	-165.882	56.2435
	168.593	-165.882	60.172
	174.213	-165.882	66.4021
	179.832	-165.882	75.5598
	185.452	-165.882	86.7455
	191.072	-165.882	97.9215
	196.692	-165.882	107.101
	202.311	-165.882	113.372
	207.931	-165.882	116.952
	213.551	-165.882	118.675
	219.17	-165.882	119.359
	224.79	-165.882	119.555
	230.41	-165.882	119.578
	-50.5767	-158.824	119.578
	-44.9569	-158.824	119.525
	-39.3372	-158.824	119.214
	-33.7175	-158.824	118.25
	-28.0977	-158.824	115.921
	-22.478	-158.824	111.237
	-16.8583	-158.824	103.36
	-11.2385	-158.824	92.2471
	-5.61881	-158.824	79.2636
	0.000917879	-158.824	67.0564
	5.62065	-158.824	58.4984
	11.2404	-158.824	55.4032
	16.8601	-158.824	57.8442
	22.4798	-158.824	64.4635
	28.0996	-158.824	73.3347
	33.7193	-158.824	82.5812
	39.339	-158.824	90.5976
	44.9588	-158.824	96.0711
	50.5785	-158.824	98.0565
	56.1982	-158.824	96.1173
	61.818	-158.824	90.389
	67.4377	-158.824	81.3757
	73.0574	-158.824	70.2008
	78.6772	-158.824	58.6874
	84.2969	-158.824	49.0448
	89.9166	-158.824	42.9222
	95.5364	-158.824	40.4051
	101.156	-158.824	39.8673
	106.776	-158.824	39.1201
	112.396	-158.824	37.0881
	118.015	-158.824	34.5113
	123.635	-158.824	33.1378
	129.255	-158.824	34.2346
	134.874	-158.824	37.7243
	140.494	-158.824	42.5115
	146.114	-158.824	47.3073
	151.734	-158.824	51.3171
	157.353	-158.824	54.3878
	162.973	-158.824	57.0842
	168.593	-158.824	60.7044
	174.213	-158.824	66.689
	179.832	-158.824	75.6559
	185.452	-158.824	86.7164
	191.072	-158.824	97.8334
	196.692	-158.824	107.01
	202.311	-158.824	113.302
	207.931	-158.824	116.912
	213.551	-158.824	118.657
	219.17	-158.824	119.358
	224.79	-158.824	119.555
	230.41	-158.824	119.578
	-50.5767	-151.765	119.578
	-44.9569	-151.765	119.52
	-39.3372	-151.765	119.209
	-33.7175	-151.765	118.248
	-28.0977	-151.765	115.904
	-22.478	-151.765	111.208
	-16.8583	-151.765	103.314
	-11.2385	-151.765	92.1965
	-5.61881	-151.765	79.2011
	0.000917879	-151.765	66.9198
	5.62065	-151.765	58.141
	11.2404	-151.765	54.5824
	16.8601	-151.765	56.2868
	22.4798	-151.765	61.9568
	28.0996	-151.765	69.7419
	33.7193	-151.765	77.7502
	39.339	-151.765	84.2446
	44.9588	-151.765	87.7479
	50.5785	-151.765	87.3383
	56.1982	-151.765	82.8409
	61.818	-151.765	74.823
	67.4377	-151.765	64.3121
	73.0574	-151.765	52.8027
	78.6772	-151.765	42.2836
	84.2969	-151.765	34.8789
	89.9166	-151.765	31.9375
	95.5364	-151.765	33.1219
	101.156	-151.765	36.4958
	106.776	-151.765	39.7211
	112.396	-151.765	41.5182
	118.015	-151.765	42.2389
	123.635	-151.765	43.0473
	129.255	-151.765	44.7834
	134.874	-151.765	47.4108
	140.494	-151.765	50.3723
	146.114	-151.765	53.1201
	151.734	-151.765	55.3649
	157.353	-151.765	57.1025
	162.973	-151.765	58.8214
	168.593	-151.765	61.6626
	174.213	-151.765	67.0392
	179.832	-151.765	75.5817
	185.452	-151.765	86.423
	191.072	-151.765	97.4983
	196.692	-151.765	106.75
	202.311	-151.765	113.144
	207.931	-151.765	116.833
	213.551	-151.765	118.624
	219.17	-151.765	119.341
	224.79	-151.765	119.556
	230.41	-151.765	119.578
	-50.5767	-144.706	119.578
	-44.9569	-144.706	119.52
	-39.3372	-144.706	119.2
	-33.7175	-144.706	118.219
	-28.0977	-144.706	115.852
	-22.478	-144.706	111.091
	-16.8583	-144.706	103.094
	-11.2385	-144.706	91.8275
	-5.61881	-144.706	78.6716
	0.000917879	-144.706	66.2428
	5.62065	-144.706	57.3003
	11.2404	-144.706	53.4901
	16.8601	-144.706	54.7337
	22.4798	-144.706	59.6358
	28.0996	-144.706	66.2534
	33.7193	-144.706	72.6202
	39.339	-144.706	76.943
	44.9588	-144.706	77.8345
	50.5785	-144.706	74.6887
	56.1982	-144.706	67.88
	61.818	-144.706	58.5958
	67.4377	-144.706	48.2865
	73.0574	-144.706	38.5239
	78.6772	-144.706	30.9837
	84.2969	-144.706	27.146
	89.9166	-144.706	27.6559
	95.5364	-144.706	31.7939
	101.156	-144.706	37.65
	106.776	-144.706	43.2866
	112.396	-144.706	47.7266
	118.015	-144.706	51.1199
	123.635	-144.706	54.0274
	129.255	-144.706	56.6224
	134.874	-144.706	58.6744
	140.494	-144.706	59.9971
	146.114	-144.706	60.6024
	151.734	-144.706	60.7063
	157.353	-144.706	60.5604
	162.973	-144.706	60.7071
	168.593	-144.706	62.3003
	174.213	-144.706	66.7935
	179.832	-144.706	74.8457
	185.452	-144.706	85.5541
	191.072	-144.706	96.7452
	196.692	-144.706	106.225
	202.311	-144.706	112.84
	207.931	-144.706	116.686
	213.551	-144.706	118.564
	219.17	-144.706	119.32
	224.79	-144.706	119.551
	230.41	-144.706	119.578
	-50.5767	-137.647	119.578
	-44.9569	-137.647	119.524
	-39.3372	-137.647	119.194
	-33.7175	-137.647	118.196
	-28.0977	-137.647	115.828
	-22.478	-137.647	111.033
	-16.8583	-137.647	102.962
	-11.2385	-137.647	91.5667
	-5.61881	-137.647	78.2511
	0.000917879	-137.647	65.6572
	5.62065	-137.647	56.5509
	11.2404	-137.647	52.5408
	16.8601	-137.647	53.4277
	22.4798	-137.647	57.6488
	28.0996	-137.647	63.0799
	33.7193	-137.647	67.6462
	39.339	-137.647	69.6243
	44.9588	-137.647	67.957
	50.5785	-137.647	62.5962
	56.1982	-137.647	54.5433
	61.818	-137.647	45.4853
	67.4377	-137.647	37.0352
	73.0574	-137.647	30.5097
	78.6772	-137.647	27.0081
	84.2969	-137.647	27.2283
	89.9166	-137.647	31.1074
	95.5364	-137.647	37.5645
	101.156	-137.647	44.9089
	106.776	-137.647	51.7486
	112.396	-137.647	57.5906
	118.015	-137.647	62.5592
	123.635	-137.647	66.76
	129.255	-137.647	69.8069
	134.874	-137.647	71.1852
	140.494	-137.647	70.8355
	146.114	-137.647	69.1793
	151.734	-137.647	66.8098
	157.353	-137.647	64.2737
	162.973	-137.647	62.3622
	168.593	-137.647	62.3974
	174.213	-137.647	65.9162
	179.832	-137.647	73.5621
	185.452	-137.647	84.298
	191.072	-137.647	95.759
	196.692	-137.647	105.574
	202.311	-137.647	112.471
	207.931	-137.647	116.511
	213.551	-137.647	118.495
	219.17	-137.647	119.299
	224.79	-137.647	119.547
	230.41	-137.647	119.578
	-50.5767	-130.588	119.578
	-44.9569	-130.588	119.525
	-39.3372	-130.588	119.199
	-33.7175	-130.588	118.225
	-28.0977	-130.588	115.866
	-22.478	-130.588	111.11
	-16.8583	-130.588	103.056
	-11.2385	-130.588	91.6683
	-5.61881	-130.588	78.323
	0.000917879	-130.588	65.6378
	5.62065	-130.588	56.3806
	11.2404	-130.588	52.1181
	16.8601	-130.588	52.5507
	22.4798	-130.588	55.9332
	28.0996	-130.588	59.9981
	33.7193	-130.588	62.6835
	39.339	-130.588	62.5208
	44.9588	-130.588	58.9874
	50.5785	-130.588	52.6333
	56.1982	-130.588	44.884
	61.818	-130.588	37.4899
	67.4377	-130.588	31.8169
	73.0574	-130.588	28.778
	78.6772	-130.588	29.007
	84.2969	-130.588	32.7545
	89.9166	-130.588	39.5576
	95.5364	-130.588	48.1243
	101.156	-130.588	56.8063
	106.776	-130.588	64.4967
	112.396	-130.588	70.9787
	118.015	-130.588	76.4407
	123.635	-130.588	80.8072
	129.255	-130.588	83.4866
	134.874	-130.588	83.8211
	140.494	-130.588	81.7508
	146.114	-130.588	77.8395
	151.734	-130.588	72.888
	157.353	-130.588	67.7822
	162.973	-130.588	63.6771
	168.593	-130.588	62.18
	174.213	-130.588	64.8865
	179.832	-130.588	72.3111
	185.452	-130.588	83.1808
	191.072	-130.588	94.9375
	196.692	-130.588	105.061
	202.311	-130.588	112.199
	207.931	-130.588	116.388
	213.551	-130.588	118.44
	219.17	-130.588	119.278
	224.79	-130.588	119.545
	230.41	-130.588	119.578
	-50.5767	-123.529	119.578
	-44.9569	-123.529	119.525
	-39.3372	-123.529	119.221
	-33.7175	-123.529	118.281
	-28.0977	-123.529	115.971
	-22.478	-123.529	111.298
	-16.8583	-123.529	103.375
	-11.2385	-123.529	92.1299
	-5.61881	-123.529	78.8832
	0.000917879	-123.529	66.2126
	5.62065	-123.529	56.8393
	11.2404	-123.529	52.2587
	16.8601	-123.529	52.0143
	22.4798	-123.529	54.1961
	28.0996	-123.529	56.4832
	33.7193	-123.529	57.0171
	39.339	-123.529	54.8503
	44.9588	-123.529	50.1775
	50.5785	-123.529	44.0974
	56.1982	-123.529	38.0827
	61.818	-123.529	33.4663
	67.4377	-123.529	30.9779
	73.0574	-123.529	31.0239
	78.6772	-123.529	34.0339
	84.2969	-123.529	40.2927
	89.9166	-123.529	49.359
	95.5364	-123.529	59.8518
	101.156	-123.529	70.0174
	106.776	-123.529	78.6275
	112.396	-123.529	85.4199
	118.015	-123.529	90.6233
	123.635	-123.529	94.2664
	129.255	-123.529	95.8903
	134.874	-123.529	94.888
	140.494	-123.529	91.174
	146.114	-123.529	85.2093
	151.734	-123.529	77.8895
	157.353	-123.529	70.424
	162.973	-123.529	64.3971
	168.593	-123.529	61.7083
	174.213	-123.529	63.9454
	179.832	-123.529	71.3859
	185.452	-123.529	82.4826
	191.072	-123.529	94.4946
	196.692	-123.529	104.809
	202.311	-123.529	112.073
	207.931	-123.529	116.327
	213.551	-123.529	118.419
	219.17	-123.529	119.266
	224.79	-123.529	119.543
	230.41	-123.529	119.578
	-50.5767	-116.471	119.578
	-44.9569	-116.471	119.532
	-39.3372	-116.471	119.25
	-33.7175	-116.471	118.346
	-28.0977	-116.471	116.103
	-22.478	-116.471	111.543
	-16.8583	-116.471	103.781
	-11.2385	-116.471	92.7068
	-5.61881	-116.471	79.5859
	0.000917879	-116.471	66.9386
	5.62065	-116.471	57.4431
	11.2404	-116.471	52.4698
	16.8601	-116.471	51.3571
	22.4798	-116.471	51.9791
	28.0996	-116.471	52.007
	33.7193	-116.471	49.9375
	39.339	-116.471	45.5924
	44.9588	-116.471	40.0258
	50.5785	-116.471	34.8262
	56.1982	-116.471	31.3758
	61.818	-116.471	30.2952
	67.4377	-116.471	31.4655
	73.0574	-116.471	34.6511
	78.6772	-116.471	40.0882
	84.2969	-116.471	48.2053
	89.9166	-116.471	58.8229
	95.5364	-116.471	70.6485
	101.156	-116.471	81.8693
	106.776	-116.471	91.0739
	112.396	-116.471	97.8393
	118.015	-116.471	102.392
	123.635	-116.471	104.942
	129.255	-116.471	105.304
	134.874	-116.471	103.017
	140.494	-116.471	97.9048
	146.114	-116.471	90.2825
	151.734	-116.471	81.0664
	157.353	-116.471	71.7434
	162.973	-116.471	64.3083
	168.593	-116.471	60.9018
	174.213	-116.471	63.0475
	179.832	-116.471	70.7336
	185.452	-116.471	82.1377
	191.072	-116.471	94.3495
	196.692	-116.471	104.755
	202.311	-116.471	112.054
	207.931	-116.471	116.326
	213.551	-116.471	118.419
	219.17	-116.471	119.267
	224.79	-116.471	119.538
	230.41	-116.471	119.578
	-50.5767	-109.412	119.578
	-44.9569	-109.412	119.541
	-39.3372	-109.412	119.274
	-33.7175	-109.412	118.395
	-28.0977	-109.412	116.206
	-22.478	-109.412	111.739
	-16.8583	-109.412	104.072
	-11.2385	-109.412	93.0545
	-5.61881	-109.412	79.9166
	0.000917879	-109.412	67.1753
	5.62065	-109.412	57.4846
	11.2404	-109.412	52.0666
	16.8601	-109.412	50.0105
	22.4798	-109.412	48.9234
	28.0996	-109.412	46.4316
	33.7193	-109.412	41.4853
	39.339	-109.412	34.7393
	44.9588	-109.412	28.0919
	50.5785	-109.412	23.7054
	56.1982	-109.412	22.8896
	61.818	-109.412	25.6723
	67.4377	-109.412	31.0567
	73.0574	-109.412	38.0624
	78.6772	-109.412	46.4376
	84.2969	-109.412	56.4828
	89.9166	-109.412	68.126
	95.5364	-109.412	80.3574
	101.156	-109.412	91.5775
	106.776	-109.412	100.482
	112.396	-109.412	106.643
	118.015	-109.412	110.31
	123.635	-109.412	111.801
	129.255	-109.412	111.104
	134.874	-109.412	107.839
	140.494	-109.412	101.742
	146.114	-109.412	93.007
	151.734	-109.412	82.5466
	157.353	-109.412	72.0599
	162.973	-109.412	63.8338
	168.593	-109.412	60.1651
	174.213	-109.412	62.4795
	179.832	-109.412	70.511
	185.452	-109.412	82.1904
	191.072	-109.412	94.5098
	196.692	-109.412	104.911
	202.311	-109.412	112.155
	207.931	-109.412	116.378
	213.551	-109.412	118.447
	219.17	-109.412	119.281
	224.79	-109.412	119.534
	230.41	-109.412	119.578
	-50.5767	-102.353	119.578
	-44.9569	-102.353	119.544
	-39.3372	-102.353	119.282
	-33.7175	-102.353	118.408
	-28.0977	-102.353	116.234
	-22.478	-102.353	111.765
	-16.8583	-102.353	104.048
	-11.2385	-102.353	92.9092
	-5.61881	-102.353	79.5795
	0.000917879	-102.353	66.627
	5.62065	-102.353	56.6837
	11.2404	-102.353	50.8215
	16.8601	-102.353	47.8671
	22.4798	-102.353	45.155
	28.0996	-102.353	40.2943
	33.7193	-102.353	32.6807
	39.339	-102.353	23.7104
	44.9588	-102.353	16.0266
	50.5785	-102.353	12.2309
	56.1982	-102.353	13.6778
	61.818	-102.353	20.0492
	67.4377	-102.353	29.6976
	73.0574	-102.353	40.9134
	78.6772	-102.353	52.7282
	84.2969	-102.353	64.9135
	89.9166	-102.353	77.2833
	95.5364	-102.353	89.1112
	101.156	-102.353	99.3154
	106.776	-102.353	107.023
	112.396	-102.353	112.06
	118.015	-102.353	114.721
	123.635	-102.353	115.328
	129.255	-102.353	113.878
	134.874	-102.353	109.988
	140.494	-102.353	103.37
	146.114	-102.353	94.119
	151.734	-102.353	83.1489
	157.353	-102.353	72.2434
	162.973	-102.353	63.8087
	168.593	-102.353	60.1913
	174.213	-102.353	62.7201
	179.832	-102.353	70.9669
	185.452	-102.353	82.7367
	191.072	-102.353	95.0185
	196.692	-102.353	105.284
	202.311	-102.353	112.387
	207.931	-102.353	116.506
	213.551	-102.353	118.502
	219.17	-102.353	119.297
	224.79	-102.353	119.536
	230.41	-102.353	119.578
	-50.5767	-95.2942	119.578
	-44.9569	-95.2942	119.545
	-39.3372	-95.2942	119.276
	-33.7175	-95.2942	118.389
	-28.0977	-95.2942	116.175
	-22.478	-95.2942	111.623
	-16.8583	-95.2942	103.765
	-11.2385	-95.2942	92.4161
	-5.61881	-95.2942	78.8565
	0.000917879	-95.2942	65.7075
	5.62065	-95.2942	55.5794
	11.2404	-95.2942	49.3605
	16.8601	-95.2942	45.6126
	22.4798	-95.2942	41.4675
	28.0996	-95.2942	34.6713
	33.7193	-95.2942	25.0614
	39.339	-95.2942	14.6297
	44.9588	-95.2942	6.5241
	50.5785	-95.2942	3.54435
	56.1982	-95.2942	6.96836
	61.818	-95.2942	16.1938
	67.4377	-95.2942	29.2061
	73.0574	-95.2942	43.8174
	78.6772	-95.2942	58.4711
	84.2969	-95.2942	72.3978
	89.9166	-95.2942	85.1407
	95.5364	-95.2942	96.1807
	101.156	-95.2942	104.984
	106.776	-95.2942	111.232
	112.396	-95.2942	115.034
	118.015	-95.2942	116.758
	123.635	-95.2942	116.658
	129.255	-95.2942	114.67
	134.874	-95.2942	110.413
	140.494	-95.2942	103.609
	146.114	-95.2942	94.3565
	151.734	-95.2942	83.5195
	157.353	-95.2942	72.8299
	162.973	-95.2942	64.6165
	168.593	-95.2942	61.1521
	174.213	-95.2942	63.7411
	179.832	-95.2942	71.9505
	185.452	-95.2942	83.6005
	191.072	-95.2942	95.6921
	196.692	-95.2942	105.748
	202.311	-95.2942	112.665
	207.931	-95.2942	116.651
	213.551	-95.2942	118.561
	219.17	-95.2942	119.317
	224.79	-95.2942	119.548
	230.41	-95.2942	119.578
	-50.5767	-88.2353	119.578
	-44.9569	-88.2353	119.541
	-39.3372	-88.2353	119.271
	-33.7175	-88.2353	118.366
	-28.0977	-88.2353	116.107
	-22.478	-88.2353	111.479
	-16.8583	-88.2353	103.509
	-11.2385	-88.2353	92.0478
	-5.61881	-88.2353	78.4102
	0.000917879	-88.2353	65.224
	5.62065	-88.2353	55.0197
	11.2404	-88.2353	48.5095
	16.8601	-88.2353	44.0288
	22.4798	-88.2353	38.7
	28.0996	-88.2353	30.5179
	33.7193	-88.2353	19.777
	39.339	-88.2353	8.98218
	44.9588	-88.2353	1.50533
	50.5785	-88.2353	0
	56.1982	-88.2353	5.34336
	61.818	-88.2353	16.5056
	67.4377	-88.2353	31.2741
	73.0574	-88.2353	47.336
	78.6772	-88.2353	63.0565
	84.2969	-88.2353	77.4919
	89.9166	-88.2353	90.0577
	95.5364	-88.2353	100.332
	101.156	-88.2353	108.049
	106.776	-88.2353	113.218
	112.396	-88.2353	116.166
	118.015	-88.2353	117.255
	123.635	-88.2353	116.653
	129.255	-88.2353	114.237
	134.874	-88.2353	109.729
	140.494	-88.2353	102.894
	146.114	-88.2353	93.9279
	151.734	-88.2353	83.6486
	157.353	-88.2353	73.5727
	162.973	-88.2353	65.7917
	168.593	-88.2353	62.4564
	174.213	-88.2353	64.9211
	179.832	-88.2353	72.8894
	185.452	-88.2353	84.2882
	191.072	-88.2353	96.1666
	196.692	-88.2353	106.06
	202.311	-88.2353	112.841
	207.931	-88.2353	116.729
	213.551	-88.2353	118.597
	219.17	-88.2353	119.335
	224.79	-88.2353	119.556
	230.41	-88.2353	119.578
	-50.5767	-81.1765	119.578
	-44.9569	-81.1765	119.542
	-39.3372	-81.1765	119.266
	-33.7175	-81.1765	118.366
	-28.0977	-81.1765	116.107
	-22.478	-81.1765	111.477
	-16.8583	-81.1765	103.529
	-11.2385	-81.1765	92.1146
	-5.61881	-81.1765	78.5518
	0.000917879	-81.1765	65.4346
	5.62065	-81.1765	55.1731
	11.2404	-81.1765	48.3302
	16.8601	-81.1765	43.1948
	22.4798	-81.1765	36.9983
	28.0996	-81.1765	28.0708
	33.7193	-81.1765	17.1413
	39.339	-81.1765	7.03512
	44.9588	-81.1765	1.14918
	50.5785	-81.1765	1.71377
	56.1982	-81.1765	8.84888
	61.818	-81.1765	20.9302
	67.4377	-81.1765	35.5779
	73.0574	-81.1765	50.7938
	78.6772	-81.1765	65.4148
	84.2969	-81.1765	78.8613
	89.9166	-81.1765	90.6663
	95.5364	-81.1765	100.357
	101.156	-81.1765	107.644
	106.776	-81.1765	112.534
	112.396	-81.1765	115.296
	118.015	-81.1765	116.212
	123.635	-81.1765	115.4
	129.255	-81.1765	112.726
	134.874	-81.1765	108.035
	140.494	-81.1765	101.28
	146.114	-81.1765	92.7559
	151.734	-81.1765	83.2092
	157.353	-81.1765	73.919
	162.973	-81.1765	66.6737
	168.593	-81.1765	63.4631
	174.213	-81.1765	65.7021
	179.832	-81.1765	73.3134
	185.452	-81.1765	84.4299
	191.072	-81.1765	96.1653
	196.692	-81.1765	106.019
	202.311	-81.1765	112.819
	207.931	-81.1765	116.714
	213.551	-81.1765	118.59
	219.17	-81.1765	119.339
	224.79	-81.1765	119.559
	230.41	-81.1765	119.578
	-50.5767	-74.1177	119.578
	-44.9569	-74.1177	119.546
	-39.3372	-74.1177	119.27
	-33.7175	-74.1177	118.379
	-28.0977	-74.1177	116.159
	-22.478	-74.1177	111.604
	-16.8583	-74.1177	103.764
	-11.2385	-74.1177	92.4762
	-5.61881	-74.1177	79.0362
	0.000917879	-74.1177	65.9163
	5.62065	-74.1177	55.4352
	11.2404	-74.1177	48.1458
	16.8601	-74.1177	42.455
	22.4798	-74.1177	35.8743
	28.0996	-74.1177	27.0355
	33.7193	-74.1177	16.9164
	39.339	-74.1177	8.4162
	44.9588	-74.1177	4.69697
	50.5785	-74.1177	7.36277
	56.1982	-74.1177	15.7322
	61.818	-74.1177	27.5203
	67.4377	-74.1177	40.3073
	73.0574	-74.1177	52.6635
	78.6772	-74.1177	64.324
	84.2969	-74.1177	75.4653
	89.9166	-74.1177	85.9707
	95.5364	-74.1177	95.3003
	101.156	-74.1177	102.862
	106.776	-74.1177	108.334
	112.396	-74.1177	111.701
	118.015	-74.1177	113.031
	123.635	-74.1177	112.355
	129.255	-74.1177	109.64
	134.874	-74.1177	104.913
	140.494	-74.1177	98.4102
	146.114	-74.1177	90.5269
	151.734	-74.1177	81.9212
	157.353	-74.1177	73.5799
	162.973	-74.1177	66.9684
	168.593	-74.1177	63.9156
	174.213	-74.1177	65.934
	179.832	-74.1177	73.1907
	185.452	-74.1177	84.0502
	191.072	-74.1177	95.7289
	196.692	-74.1177	105.666
	202.311	-74.1177	112.587
	207.931	-74.1177	116.595
	213.551	-74.1177	118.542
	219.17	-74.1177	119.315
	224.79	-74.1177	119.553
	230.41	-74.1177	119.578
	-50.5767	-67.0588	119.578
	-44.9569	-67.0588	119.548
	-39.3372	-67.0588	119.278
	-33.7175	-67.0588	118.393
	-28.0977	-67.0588	116.209
	-22.478	-67.0588	111.73
	-16.8583	-67.0588	103.995
	-11.2385	-67.0588	92.8334
	-5.61881	-67.0588	79.4609
	0.000917879	-67.0588	66.2064
	5.62065	-67.0588	55.3301
	11.2404	-67.0588	47.5027
	16.8601	-67.0588	41.452
	22.4798	-67.0588	35.0872
	28.0996	-67.0588	27.3041
	33.7193	-67.0588	19.0609
	39.339	-67.0588	12.9496
	44.9588	-67.0588	11.5796
	50.5785	-67.0588	15.8912
	56.1982	-67.0588	24.512
	61.818	-67.0588	34.7146
	67.4377	-67.0588	44.1491
	73.0574	-67.0588	52.104
	78.6772	-67.0588	59.4063
	84.2969	-67.0588	67.1851
	89.9166	-67.0588	75.8143
	95.5364	-67.0588	84.7203
	101.156	-67.0588	92.9131
	106.776	-67.0588	99.603
	112.396	-67.0588	104.268
	118.015	-67.0588	106.589
	123.635	-67.0588	106.47
	129.255	-67.0588	104.007
	134.874	-67.0588	99.5254
	140.494	-67.0588	93.5779
	146.114	-67.0588	86.7211
	151.734	-67.0588	79.4335
	157.353	-67.0588	72.3414
	162.973	-67.0588	66.5688
	168.593	-67.0588	63.8162
	174.213	-67.0588	65.7147
	179.832	-67.0588	72.7152
	185.452	-67.0588	83.3997
	191.072	-67.0588	95.0876
	196.692	-67.0588	105.171
	202.311	-67.0588	112.272
	207.931	-67.0588	116.426
	213.551	-67.0588	118.458
	219.17	-67.0588	119.29
	224.79	-67.0588	119.545
	230.41	-67.0588	119.578
	-50.5767	-60	119.578
	-44.9569	-60	119.545
	-39.3372	-60	119.276
	-33.7175	-60	118.394
	-28.0977	-60	116.23
	-22.478	-60	111.79
	-16.8583	-60	104.11
	-11.2385	-60	93.0287
	-5.61881	-60	79.6635
	0.000917879	-60	66.225
	5.62065	-60	54.9309
	11.2404	-60	46.6673
	16.8601	-60	40.5778
	22.4798	-60	35.0601
	28.0996	-60	29.2388
	33.7193	-60	23.7807
	39.339	-60	20.606
	44.9588	-60	21.5407
	50.5785	-60	26.8193
	56.1982	-60	34.5991
	61.818	-60	42.0379
	67.4377	-60	47.068
	73.0574	-60	49.7311
	78.6772	-60	51.814
	84.2969	-60	55.378
	89.9166	-60	61.3594
	95.5364	-60	69.2708
	101.156	-60	77.9047
	106.776	-60	85.9459
	112.396	-60	92.2356
	118.015	-60	95.982
	123.635	-60	96.8389
	129.255	-60	94.9836
	134.874	-60	91.0898
	140.494	-60	86.1216
	146.114	-60	80.734
	151.734	-60	75.2185
	157.353	-60	69.8127
	162.973	-60	65.2773
	168.593	-60	63.1845
	174.213	-60	65.2801
	179.832	-60	72.2416
	185.452	-60	82.8804
	191.072	-60	94.6027
	196.692	-60	104.794
	202.311	-60	112.038
	207.931	-60	116.303
	213.551	-60	118.405
	219.17	-60	119.268
	224.79	-60	119.537
	230.41	-60	119.578
	-50.5767	-52.9412	119.578
	-44.9569	-52.9412	119.539
	-39.3372	-52.9412	119.262
	-33.7175	-52.9412	118.387
	-28.0977	-52.9412	116.221
	-22.478	-52.9412	111.79
	-16.8583	-52.9412	104.148
	-11.2385	-52.9412	93.1014
	-5.61881	-52.9412	79.7287
	0.000917879	-52.9412	66.1663
	5.62065	-52.9412	54.6333
	11.2404	-52.9412	46.228
	16.8601	-52.9412	40.5483
	22.4798	-52.9412	36.438
	28.0996	-52.9412	33.1198
	33.7193	-52.9412	30.8299
	39.339	-52.9412	30.631
	44.9588	-52.9412	33.4441
	50.5785	-52.9412	38.9028
	56.1982	-52.9412	44.9679
	61.818	-52.9412	48.9785
	67.4377	-52.9412	49.3357
	73.0574	-52.9412	46.6771
	78.6772	-52.9412	43.5088
	84.2969	-52.9412	42.5648
	89.9166	-52.9412	45.2889
	95.5364	-52.9412	51.4475
	101.156	-52.9412	59.7827
	106.776	-52.9412	68.6241
	112.396	-52.9412	76.3358
	118.015	-52.9412	81.5917
	123.635	-52.9412	83.6713
	129.255	-52.9412	82.7272
	134.874	-52.9412	79.7491
	140.494	-52.9412	76.0575
	146.114	-52.9412	72.4695
	151.734	-52.9412	69.1139
	157.353	-52.9412	65.8467
	162.973	-52.9412	63.0627
	168.593	-52.9412	62.1528
	174.213	-52.9412	64.9145
	179.832	-52.9412	72.1764
	185.452	-52.9412	82.9093
	191.072	-52.9412	94.6291
	196.692	-52.9412	104.805
	202.311	-52.9412	112.034
	207.931	-52.9412	116.304
	213.551	-52.9412	118.409
	219.17	-52.9412	119.266
	224.79	-52.9412	119.536
	230.41	-52.9412	119.578
	-50.5767	-45.8824	119.578
	-44.9569	-45.8824	119.534
	-39.3372	-45.8824	119.258
	-33.7175	-45.8824	118.38
	-28.0977	-45.8824	116.227
	-22.478	-45.8824	111.822
	-16.8583	-45.8824	104.213
	-11.2385	-45.8824	93.211
	-5.61881	-45.8824	79.8614
	0.000917879	-45.8824	66.2687
	5.62065	-45.8824	54.7144
	11.2404	-45.8824	46.5162
	16.8601	-45.8824	41.6478
	22.4798	-45.8824	39.239
	28.0996	-45.8824	38.4514
	33.7193	-45.8824	38.9933
	39.339	-45.8824	41.0923
	44.9588	-45.8824	44.9348
	50.5785	-45.8824	49.7652
	56.1982	-45.8824	53.6684
	61.818	-45.8824	54.4087
	67.4377	-45.8824	50.8764
	73.0574	-45.8824	44.0826
	78.6772	-45.8824	36.8101
	84.2969	-45.8824	32.0566
	89.9166	-45.8824	31.5445
	95.5364	-45.8824	35.3111
	101.156	-45.8824	42.2739
	106.776	-45.8824	50.802
	112.396	-45.8824	59.0898
	118.015	-45.8824	65.4162
	123.635	-45.8824	68.6582
	129.255	-45.8824	68.7749
	134.874	-45.8824	66.8724
	140.494	-45.8824	64.5258
	146.114	-45.8824	62.7776
	151.734	-45.8824	61.6884
	157.353	-45.8824	60.8046
	162.973	-45.8824	60.1753
	168.593	-45.8824	60.9359
	174.213	-45.8824	64.7969
	179.832	-45.8824	72.6415
	185.452	-45.8824	83.5561
	191.072	-45.8824	95.2104
	196.692	-45.8824	105.216
	202.311	-45.8824	112.275
	207.931	-45.8824	116.414
	213.551	-45.8824	118.454
	219.17	-45.8824	119.286
	224.79	-45.8824	119.542
	230.41	-45.8824	119.578
	-50.5767	-38.8235	119.578
	-44.9569	-38.8235	119.534
	-39.3372	-38.8235	119.263
	-33.7175	-38.8235	118.406
	-28.0977	-38.8235	116.293
	-22.478	-38.8235	111.955
	-16.8583	-38.8235	104.462
	-11.2385	-38.8235	93.5698
	-5.61881	-38.8235	80.2864
	0.000917879	-38.8235	66.7311
	5.62065	-38.8235	55.2713
	11.2404	-38.8235	47.4609
	16.8601	-38.8235	43.5275
	22.4798	-38.8235	42.7145
	28.0996	-38.8235	43.9644
	33.7193	-38.8235	46.468
	39.339	-38.8235	49.7939
	44.9588	-38.8235	53.6585
	50.5785	-38.8235	57.2845
	56.1982	-38.8235	59.1754
	61.818	-38.8235	57.6969
	67.4377	-38.8235	52.113
	73.0574	-38.8235	43.4719
	78.6772	-38.8235	34.2747
	84.2969	-38.8235	27.2171
	89.9166	-38.8235	23.9565
	95.5364	-38.8235	24.8157
	101.156	-38.8235	29.1804
	106.776	-38.8235	35.9153
	112.396	-38.8235	43.4247
	118.015	-38.8235	49.9045
	123.635	-38.8235	53.895
	129.255	-38.8235	55.0431
	134.874	-38.8235	54.2783
	140.494	-38.8235	53.2717
	146.114	-38.8235	53.2106
	151.734	-38.8235	54.1757
	157.353	-38.8235	55.5443
	162.973	-38.8235	57.0698
	168.593	-38.8235	59.6118
	174.213	-38.8235	64.7041
	179.832	-38.8235	73.2167
	185.452	-38.8235	84.3372
	191.072	-38.8235	95.9024
	196.692	-38.8235	105.702
	202.311	-38.8235	112.557
	207.931	-38.8235	116.556
	213.551	-38.8235	118.512
	219.17	-38.8235	119.308
	224.79	-38.8235	119.551
	230.41	-38.8235	119.578
	-50.5767	-31.7647	119.578
	-44.9569	-31.7647	119.539
	-39.3372	-31.7647	119.28
	-33.7175	-31.7647	118.455
	-28.0977	-31.7647	116.419
	-22.478	-31.7647	112.21
	-16.8583	-31.7647	104.893
	-11.2385	-31.7647	94.1835
	-5.61881	-31.7647	81.0116
	0.000917879	-31.7647	67.4907
	5.62065	-31.7647	56.1122
	11.2404	-31.7647	48.6275
	16.8601	-31.7647	45.4759
	22.4798	-31.7647	45.8793
	28.0996	-31.7647	48.4949
	33.7193	-31.7647	52.0387
	39.339	-31.7647	55.6323
	44.9588	-31.7647	58.7856
	50.5785	-31.7647	61.03
	56.1982	-31.7647	61.5673
	61.818	-31.7647	59.4367
	67.4377	-31.7647	54.1482
	73.0574	-31.7647	46.3147
	78.6772	-31.7647	37.5363
	84.2969	-31.7647	29.6859
	89.9166	-31.7647	24.1147
	95.5364	-31.7647	21.5272
	101.156	-31.7647	22.1344
	106.776	-31.7647	25.6116
	112.396	-31.7647	30.9448
	118.015	-31.7647	36.4846
	123.635	-31.7647	40.6082
	129.255	-31.7647	42.5825
	134.874	-31.7647	43.0618
	140.494	-31.7647	43.5098
	146.114	-31.7647	45.0787
	151.734	-31.7647	47.8222
	157.353	-31.7647	51.0137
	162.973	-31.7647	54.2234
	168.593	-31.7647	58.1383
	174.213	-31.7647	64.1793
	179.832	-31.7647	73.2174
	185.452	-31.7647	84.5542
	191.072	-31.7647	96.1449
	196.692	-31.7647	105.88
	202.311	-31.7647	112.666
	207.931	-31.7647	116.613
	213.551	-31.7647	118.548
	219.17	-31.7647	119.32
	224.79	-31.7647	119.552
	230.41	-31.7647	119.578
	-50.5767	-24.7059	119.578
	-44.9569	-24.7059	119.545
	-39.3372	-24.7059	119.298
	-33.7175	-24.7059	118.512
	-28.0977	-24.7059	116.544
	-22.478	-24.7059	112.457
	-16.8583	-24.7059	105.314
	-11.2385	-24.7059	94.762
	-5.61881	-24.7059	81.668
	0.000917879	-24.7059	68.1282
	5.62065	-24.7059	56.7282
	11.2404	-24.7059	49.4158
	16.8601	-24.7059	46.774
	22.4798	-24.7059	47.9933
	28.0996	-24.7059	51.4639
	33.7193	-24.7059	55.4792
	39.339	-24.7059	58.8133
	44.9588	-24.7059	60.9808
	50.5785	-24.7059	62.0031
	56.1982	-24.7059	61.9143
	61.818	-24.7059	60.5261
	67.4377	-24.7059	57.4023
	73.0574	-24.7059	52.3334
	78.6772	-24.7059	45.6062
	84.2969	-24.7059	37.9286
	89.9166	-24.7059	30.3262
	95.5364	-24.7059	24.0052
	101.156	-24.7059	20.1987
	106.776	-24.7059	19.5794
	112.396	-24.7059	21.8209
	118.015	-24.7059	25.5725
	123.635	-24.7059	29.187
	129.255	-24.7059	31.7286
	134.874	-24.7059	33.5246
	140.494	-24.7059	35.6993
	146.114	-24.7059	39.0769
	151.734	-24.7059	43.4696
	157.353	-24.7059	48.0074
	162.973	-24.7059	52.1812
	168.593	-24.7059	56.7185
	174.213	-24.7059	63.1458
	179.832	-24.7059	72.4329
	185.452	-24.7059	83.9578
	191.072	-24.7059	95.7354
	196.692	-24.7059	105.637
	202.311	-24.7059	112.54
	207.931	-24.7059	116.561
	213.551	-24.7059	118.526
	219.17	-24.7059	119.317
	224.79	-24.7059	119.549
	230.41	-24.7059	119.578
	-50.5767	-17.6471	119.578
	-44.9569	-17.6471	119.546
	-39.3372	-17.6471	119.313
	-33.7175	-17.6471	118.548
	-28.0977	-17.6471	116.609
	-22.478	-17.6471	112.579
	-16.8583	-17.6471	105.496
	-11.2385	-17.6471	94.9711
	-5.61881	-17.6471	81.847
	0.000917879	-17.6471	68.2032
	5.62065	-17.6471	56.7133
	11.2404	-17.6471	49.485
	16.8601	-17.6471	47.1781
	22.4798	-17.6471	48.9356
	28.0996	-17.6471	52.9341
	33.7193	-17.6471	57.1337
	39.339	-17.6471	60.0687
	44.9588	-17.6471	61.3229
	50.5785	-17.6471	61.4304
	56.1982	-17.6471	61.2255
	61.818	-17.6471	61.1824
	67.4377	-17.6471	60.8852
	73.0574	-17.6471	59.2295
	78.6772	-17.6471	55.1353
	84.2969	-17.6471	48.1716
	89.9166	-17.6471	39.0636
	95.5364	-17.6471	29.5476
	101.156	-17.6471	21.7273
	106.776	-17.6471	17.1777
	112.396	-17.6471	16.1449
	118.015	-17.6471	17.5789
	123.635	-17.6471	20.0673
	129.255	-17.6471	22.7453
	134.874	-17.6471	25.7762
	140.494	-17.6471	29.8764
	146.114	-17.6471	35.2985
	151.734	-17.6471	41.3635
	157.353	-17.6471	46.9273
	162.973	-17.6471	51.4867
	168.593	-17.6471	55.9811
	174.213	-17.6471	62.1991
	179.832	-17.6471	71.3908
	185.452	-17.6471	83.0045
	191.072	-17.6471	95.0174
	196.692	-17.6471	105.187
	202.311	-17.6471	112.303
	207.931	-17.6471	116.452
	213.551	-17.6471	118.479
	219.17	-17.6471	119.299
	224.79	-17.6471	119.547
	230.41	-17.6471	119.578
	-50.5767	-10.5882	119.578
	-44.9569	-10.5882	119.545
	-39.3372	-10.5882	119.314
	-33.7175	-10.5882	118.552
	-28.0977	-10.5882	116.613
	-22.478	-10.5882	112.557
	-16.8583	-10.5882	105.41
	-11.2385	-10.5882	94.7872
	-5.61881	-10.5882	81.5048
	0.000917879	-10.5882	67.7074
	5.62065	-10.5882	56.14
	11.2404	-10.5882	48.9837
	16.8601	-10.5882	46.905
	22.4798	-10.5882	48.9798
	28.0996	-10.5882	53.2128
	33.7193	-10.5882	57.4022
	39.339	-10.5882	60.0026
	44.9588	-10.5882	60.6903
	50.5785	-10.5882	60.3246
	56.1982	-10.5882	60.3048
	61.818	-10.5882	61.5264
	67.4377	-10.5882	63.5444
	73.0574	-10.5882	64.6434
	78.6772	-10.5882	62.8208
	84.2969	-10.5882	56.8944
	89.9166	-10.5882	47.3341
	95.5364	-10.5882	36.1038
	101.156	-10.5882	25.7693
	106.776	-10.5882	18.2965
	112.396	-10.5882	14.3099
	118.015	-10.5882	13.181
	123.635	-10.5882	13.9643
	129.255	-10.5882	16.1866
	134.874	-10.5882	20.0405
	140.494	-10.5882	25.8836
	146.114	-10.5882	33.3327
	151.734	-10.5882	41.0779
	157.353	-10.5882	47.5858
	162.973	-10.5882	52.3114
	168.593	-10.5882	56.4338
	174.213	-10.5882	62.1337
	179.832	-10.5882	70.9276
	185.452	-10.5882	82.4179
	191.072	-10.5882	94.5228
	196.692	-10.5882	104.854
	202.311	-10.5882	112.123
	207.931	-10.5882	116.372
	213.551	-10.5882	118.449
	219.17	-10.5882	119.286
	224.79	-10.5882	119.55
	230.41	-10.5882	119.578
	-50.5767	-3.52941	119.578
	-44.9569	-3.52941	119.546
	-39.3372	-3.52941	119.307
	-33.7175	-3.52941	118.539
	-28.0977	-3.52941	116.58
	-22.478	-3.52941	112.464
	-16.8583	-3.52941	105.215
	-11.2385	-3.52941	94.4255
	-5.61881	-3.52941	80.9422
	0.000917879	-3.52941	66.9785
	5.62065	-3.52941	55.3448
	11.2404	-3.52941	48.2413
	16.8601	-3.52941	46.3016
	22.4798	-3.52941	48.4856
	28.0996	-3.52941	52.727
	33.7193	-3.52941	56.8246
	39.339	-3.52941	59.3345
	44.9588	-3.52941	60.0169
	50.5785	-3.52941	59.8486
	56.1982	-3.52941	60.2947
	61.818	-3.52941	62.3164
	67.4377	-3.52941	65.3932
	73.0574	-3.52941	67.7325
	78.6772	-3.52941	67.1455
	84.2969	-3.52941	62.3118
	89.9166	-3.52941	53.5317
	95.5364	-3.52941	42.5296
	101.156	-3.52941	31.6234
	106.776	-3.52941	22.6393
	112.396	-3.52941	16.3679
	118.015	-3.52941	12.7236
	123.635	-3.52941	11.4677
	129.255	-3.52941	12.6444
	134.874	-3.52941	16.6515
	140.494	-3.52941	23.6258
	146.114	-3.52941	32.6721
	151.734	-3.52941	41.877
	157.353	-3.52941	49.294
	162.973	-3.52941	54.2451
	168.593	-3.52941	58.0424
	174.213	-3.52941	63.1723
	179.832	-3.52941	71.4329
	185.452	-3.52941	82.584
	191.072	-3.52941	94.5217
	196.692	-3.52941	104.819
	202.311	-3.52941	112.098
	207.931	-3.52941	116.367
	213.551	-3.52941	118.445
	219.17	-3.52941	119.285
	224.79	-3.52941	119.554
	230.41	-3.52941	119.578
	-50.5767	3.52941	119.578
	-44.9569	3.52941	119.547
	-39.3372	3.52941	119.302
	-33.7175	3.52941	118.524
	-28.0977	3.52941	116.543
	-22.478	3.52941	112.371
	-16.8583	3.52941	105.027
	-11.2385	3.52941	94.1057
	-5.61881	3.52941	80.4691
	0.000917879	3.52941	66.3686
	5.62065	3.52941	54.6869
	11.2404	3.52941	47.6241
	16.8601	3.52941	45.7381
	22.4798	3.52941	47.9074
	28.0996	3.52941	52.0832
	33.7193	3.52941	56.2076
	39.339	3.52941	59.0203
	44.9588	3.52941	60.3678
	50.5785	3.52941	61.0451
	56.1982	3.52941	62.1551
	61.818	3.52941	64.3386
	67.4377	3.52941	67.0558
	73.0574	3.52941	68.8873
	78.6772	3.52941	68.2956
	84.2969	3.52941	64.3814
	89.9166	3.52941	57.3388
	95.5364	3.52941	48.2596
	101.156	3.52941	38.5798
	106.776	3.52941	29.5426
	112.396	3.52941	21.9817
	118.015	3.52941	16.3561
	123.635	3.52941	13.1392
	129.255	3.52941	12.9452
	134.874	3.52941	16.3944
	140.494	3.52941	23.5549
	146.114	3.52941	33.2924
	151.734	3.52941	43.3372
	157.353	3.52941	51.3779
	162.973	3.52941	56.5455
	168.593	3.52941	60.1509
	174.213	3.52941	64.837
	179.832	3.52941	72.5996
	185.452	3.52941	83.3129
	191.072	3.52941	94.9381
	196.692	3.52941	105.034
	202.311	3.52941	112.192
	207.931	3.52941	116.399
	213.551	3.52941	118.463
	219.17	3.52941	119.302
	224.79	3.52941	119.554
	230.41	3.52941	119.578
	-50.5767	10.5882	119.578
	-44.9569	10.5882	119.546
	-39.3372	10.5882	119.304
	-33.7175	10.5882	118.51
	-28.0977	10.5882	116.507
	-22.478	10.5882	112.319
	-16.8583	10.5882	104.925
	-11.2385	10.5882	93.9389
	-5.61881	10.5882	80.2247
	0.000917879	10.5882	66.0807
	5.62065	10.5882	54.4032
	11.2404	10.5882	47.3869
	16.8601	10.5882	45.5504
	22.4798	10.5882	47.746
	28.0996	10.5882	51.9668
	33.7193	10.5882	56.3639
	39.339	10.5882	59.8579
	44.9588	10.5882	62.2748
	50.5785	10.5882	64.0655
	56.1982	10.5882	65.7535
	61.818	10.5882	67.4974
	67.4377	10.5882	68.8591
	73.0574	10.5882	69.1261
	78.6772	10.5882	67.7538
	84.2969	10.5882	64.627
	89.9166	10.5882	59.8669
	95.5364	10.5882	53.7451
	101.156	10.5882	46.5793
	106.776	10.5882	38.8233
	112.396	10.5882	31.1549
	118.015	10.5882	24.4682
	123.635	10.5882	19.7872
	129.255	10.5882	18.1505
	134.874	10.5882	20.4044
	140.494	10.5882	26.7078
	146.114	10.5882	35.9129
	151.734	10.5882	45.6712
	157.353	10.5882	53.5506
	162.973	10.5882	58.5364
	168.593	10.5882	61.8628
	174.213	10.5882	66.1949
	179.832	10.5882	73.5865
	185.452	10.5882	83.9717
	191.072	10.5882	95.3414
	196.692	10.5882	105.254
	202.311	10.5882	112.3
	207.931	10.5882	116.446
	213.551	10.5882	118.483
	219.17	10.5882	119.308
	224.79	10.5882	119.556
	230.41	10.5882	119.578
	-50.5767	17.6471	119.578
	-44.9569	17.6471	119.545
	-39.3372	17.6471	119.302
	-33.7175	17.6471	118.503
	-28.0977	17.6471	116.499
	-22.478	17.6471	112.293
	-16.8583	17.6471	104.897
	-11.2385	17.6471	93.9091
	-5.61881	17.6471	80.2253
	0.000917879	17.6471	66.124
	5.62065	17.6471	54.508
	11.2404	17.6471	47.563
	16.8601	17.6471	45.8069
	22.4798	17.6471	48.1356
	28.0996	17.6471	52.6409
	33.7193	17.6471	57.5864
	39.339	17.6471	61.9272
	44.9588	17.6471	65.3959
	50.5785	17.6471	68.0917
	56.1982	17.6471	70.0582
	61.818	17.6471	71.1696
	67.4377	17.6471	71.1667
	73.0574	17.6471	70.0181
	78.6772	17.6471	68.1174
	84.2969	17.6471	65.9458
	89.9166	17.6471	63.6001
	95.5364	17.6471	60.6189
	101.156	17.6471	56.3485
	106.776	17.6471	50.5552
	112.396	17.6471	43.6945
	118.015	17.6471	36.8406
	123.635	17.6471	31.3274
	129.255	17.6471	28.4409
	134.874	17.6471	29.1734
	140.494	17.6471	33.7908
	146.114	17.6471	41.2984
	151.734	17.6471	49.5324
	157.353	17.6471	56.1529
	162.973	17.6471	60.1667
	168.593	17.6471	62.7928
	174.213	17.6471	66.6703
	179.832	17.6471	73.8218
	185.452	17.6471	84.1048
	191.072	17.6471	95.4278
	196.692	17.6471	105.311
	202.311	17.6471	112.336
	207.931	17.6471	116.467
	213.551	17.6471	118.488
	219.17	17.6471	119.303
	224.79	17.6471	119.555
	230.41	17.6471	119.578
	-50.5767	24.7059	119.578
	-44.9569	24.7059	119.544
	-39.3372	24.7059	119.297
	-33.7175	24.7059	118.507
	-28.0977	24.7059	116.5
	-22.478	24.7059	112.303
	-16.8583	24.7059	104.903
	-11.2385	24.7059	93.948
	-5.61881	24.7059	80.3053
	0.000917879	24.7059	66.2407
	5.62065	24.7059	54.657
	11.2404	24.7059	47.7301
	16.8601	24.7059	46.0491
	22.4798	24.7059	48.6153
	28.0996	24.7059	53.58
	33.7193	24.7059	59.1904
	39.339	24.7059	64.3225
	44.9588	24.7059	68.5374
	50.5785	24.7059	71.7481
	56.1982	24.7059	73.8529
	61.818	24.7059	74.7139
	67.4377	24.7059	74.3151
	73.0574	24.7059	73.0321
	78.6772	24.7059	71.6696
	84.2969	24.7059	70.8829
	89.9166	24.7059	70.6331
	95.5364	24.7059	70.0149
	101.156	24.7059	67.8783
	106.776	24.7059	63.6732
	112.396	24.7059	57.7683
	118.015	24.7059	51.2777
	123.635	24.7059	45.5946
	129.255	24.7059	41.9885
	134.874	24.7059	41.4003
	140.494	24.7059	44.126
	146.114	24.7059	49.3656
	151.734	24.7059	55.2324
	157.353	24.7059	59.6847
	162.973	24.7059	61.972
	168.593	24.7059	63.4531
	174.213	24.7059	66.7341
	179.832	24.7059	73.6876
	185.452	24.7059	83.9778
	191.072	24.7059	95.3733
	196.692	24.7059	105.306
	202.311	24.7059	112.343
	207.931	24.7059	116.467
	213.551	24.7059	118.489
	219.17	24.7059	119.309
	224.79	24.7059	119.548
	230.41	24.7059	119.578
	-50.5767	31.7647	119.578
	-44.9569	31.7647	119.543
	-39.3372	31.7647	119.299
	-33.7175	31.7647	118.51
	-28.0977	31.7647	116.519
	-22.478	31.7647	112.324
	-16.8583	31.7647	104.935
	-11.2385	31.7647	93.9604
	-5.61881	31.7647	80.2664
	0.000917879	31.7647	66.083
	5.62065	31.7647	54.3195
	11.2404	31.7647	47.2218
	16.8601	31.7647	45.4977
	22.4798	31.7647	48.2602
	28.0996	31.7647	53.666
	33.7193	31.7647	59.8421
	39.339	31.7647	65.49
	44.9588	31.7647	70.0416
	50.5785	31.7647	73.4418
	56.1982	31.7647	75.7786
	61.818	31.7647	77.1706
	67.4377	31.7647	77.7402
	73.0574	31.7647	77.8997
	78.6772	31.7647	78.2428
	84.2969	31.7647	79.1259
	89.9166	31.7647	80.2304
	95.5364	31.7647	80.597
	101.156	31.7647	79.1483
	106.776	31.7647	75.4814
	112.396	31.7647	70.1241
	118.015	31.7647	64.2153
	123.635	31.7647	59.0172
	129.255	31.7647	55.5289
	134.874	31.7647	54.3921
	140.494	31.7647	55.7195
	146.114	31.7647	58.8008
	151.734	31.7647	62.1072
	157.353	31.7647	64.0694
	162.973	31.7647	64.3786
	168.593	31.7647	64.6165
	174.213	31.7647	67.3062
	179.832	31.7647	74.0726
	185.452	31.7647	84.3163
	191.072	31.7647	95.6676
	196.692	31.7647	105.526
	202.311	31.7647	112.476
	207.931	31.7647	116.536
	213.551	31.7647	118.518
	219.17	31.7647	119.317
	224.79	31.7647	119.548
	230.41	31.7647	119.578
	-50.5767	38.8235	119.578
	-44.9569	38.8235	119.543
	-39.3372	38.8235	119.306
	-33.7175	38.8235	118.531
	-28.0977	38.8235	116.555
	-22.478	38.8235	112.39
	-16.8583	38.8235	105.01
	-11.2385	38.8235	93.9792
	-5.61881	38.8235	80.0923
	0.000917879	38.8235	65.5695
	5.62065	38.8235	53.3212
	11.2404	38.8235	45.7207
	16.8601	38.8235	43.6454
	22.4798	38.8235	46.2966
	28.0996	38.8235	51.7981
	33.7193	38.8235	58.1258
	39.339	38.8235	63.8128
	44.9588	38.8235	68.2553
	50.5785	38.8235	71.6067
	56.1982	38.8235	74.3308
	61.818	38.8235	76.8619
	67.4377	38.8235	79.4002
	73.0574	38.8235	82.0366
	78.6772	38.8235	84.752
	84.2969	38.8235	87.3218
	89.9166	38.8235	89.105
	95.5364	38.8235	89.3049
	101.156	38.8235	87.3624
	106.776	38.8235	83.4008
	112.396	38.8235	78.2723
	118.015	38.8235	73.1441
	123.635	38.8235	68.9835
	129.255	38.8235	66.3233
	134.874	38.8235	65.3334
	140.494	38.8235	65.8577
	146.114	38.8235	67.2413
	151.734	38.8235	68.3391
	157.353	38.8235	68.169
	162.973	38.8235	66.8943
	168.593	38.8235	66.2446
	174.213	38.8235	68.5872
	179.832	38.8235	75.2441
	185.452	38.8235	85.3745
	191.072	38.8235	96.5
	196.692	38.8235	106.084
	202.311	38.8235	112.799
	207.931	38.8235	116.697
	213.551	38.8235	118.578
	219.17	38.8235	119.333
	224.79	38.8235	119.555
	230.41	38.8235	119.578
	-50.5767	45.8824	119.578
	-44.9569	45.8824	119.547
	-39.3372	45.8824	119.319
	-33.7175	45.8824	118.565
	-28.0977	45.8824	116.619
	-22.478	45.8824	112.501
	-16.8583	45.8824	105.147
	-11.2385	45.8824	94.0563
	-5.61881	45.8824	79.9399
	0.000917879	45.8824	64.9542
	5.62065	45.8824	52.0132
	11.2404	45.8824	43.6098
	16.8601	45.8824	40.7617
	22.4798	45.8824	42.7465
	28.0996	45.8824	47.6965
	33.7193	45.8824	53.5138
	39.339	45.8824	58.6493
	44.9588	45.8824	62.577
	50.5785	45.8824	65.6913
	56.1982	45.8824	68.803
	61.818	45.8824	72.6141
	67.4377	45.8824	77.3207
	73.0574	45.8824	82.6127
	78.6772	45.8824	87.7697
	84.2969	45.8824	91.9315
	89.9166	45.8824	94.1958
	95.5364	45.8824	93.9907
	101.156	45.8824	91.3661
	106.776	45.8824	87.0549
	112.396	45.8824	82.2523
	118.015	45.8824	78.0529
	123.635	45.8824	75.0378
	129.255	45.8824	73.2435
	134.874	45.8824	72.3964
	140.494	45.8824	72.2317
	146.114	45.8824	72.264
	151.734	45.8824	71.7821
	157.353	45.8824	70.2743
	162.973	45.8824	68.2153
	168.593	45.8824	67.3404
	174.213	45.8824	69.7972
	179.832	45.8824	76.5666
	185.452	45.8824	86.6354
	191.072	45.8824	97.5047
	196.692	45.8824	106.739
	202.311	45.8824	113.164
	207.931	45.8824	116.87
	213.551	45.8824	118.652
	219.17	45.8824	119.357
	224.79	45.8824	119.561
	230.41	45.8824	119.578
	-50.5767	52.9412	119.578
	-44.9569	52.9412	119.55
	-39.3372	52.9412	119.331
	-33.7175	52.9412	118.595
	-28.0977	52.9412	116.682
	-22.478	52.9412	112.609
	-16.8583	52.9412	105.283
	-11.2385	52.9412	94.1447
	-5.61881	52.9412	79.8311
	0.000917879	52.9412	64.438
	5.62065	52.9412	50.8577
	11.2404	52.9412	41.5809
	16.8601	52.9412	37.6686
	22.4798	52.9412	38.476
	28.0996	52.9412	42.216
	33.7193	52.9412	46.8616
	39.339	52.9412	50.9873
	44.9588	52.9412	54.1866
	50.5785	52.9412	57.0063
	56.1982	52.9412	60.4433
	61.818	52.9412	65.3426
	67.4377	52.9412	71.8325
	73.0574	52.9412	79.2923
	78.6772	52.9412	86.5162
	84.2969	52.9412	92.1453
	89.9166	52.9412	95.0879
	95.5364	52.9412	94.9846
	101.156	52.9412	92.3147
	106.776	52.9412	88.2275
	112.396	52.9412	84.0713
	118.015	52.9412	80.729
	123.635	52.9412	78.3642
	129.255	52.9412	76.657
	134.874	52.9412	75.2606
	140.494	52.9412	74.056
	146.114	52.9412	72.9241
	151.734	52.9412	71.515
	157.353	52.9412	69.5498
	162.973	52.9412	67.5334
	168.593	52.9412	67.0784
	174.213	52.9412	70.0607
	179.832	52.9412	77.229
	185.452	52.9412	87.4124
	191.072	52.9412	98.1691
	196.692	52.9412	107.197
	202.311	52.9412	113.42
	207.931	52.9412	116.993
	213.551	52.9412	118.706
	219.17	52.9412	119.373
	224.79	52.9412	119.561
	230.41	52.9412	119.578
	-50.5767	60	119.578
	-44.9569	60	119.553
	-39.3372	60	119.343
	-33.7175	60	118.605
	-28.0977	60	116.697
	-22.478	60	112.629
	-16.8583	60	105.297
	-11.2385	60	94.091
	-5.61881	60	79.6461
	0.000917879	60	64.013
	5.62065	60	50.033
	11.2404	60	40.0934
	16.8601	60	35.1822
	22.4798	60	34.6562
	28.0996	60	36.8405
	33.7193	60	39.9588
	39.339	60	42.8192
	44.9588	60	45.194
	50.5785	60	47.7467
	56.1982	60	51.5193
	61.818	60	57.3339
	67.4377	60	65.2051
	73.0574	60	74.2696
	78.6772	60	83.0049
	84.2969	60	89.7849
	89.9166	60	93.5081
	95.5364	60	93.9762
	101.156	60	91.9202
	106.776	60	88.6405
	112.396	60	85.3398
	118.015	60	82.5607
	123.635	60	80.1552
	129.255	60	77.7194
	134.874	60	75.1229
	140.494	60	72.6448
	146.114	60	70.5674
	151.734	60	68.7644
	157.353	60	66.957
	162.973	60	65.5075
	168.593	60	65.7876
	174.213	60	69.4672
	179.832	60	77.1374
	185.452	60	87.5791
	191.072	60	98.3945
	196.692	60	107.382
	202.311	60	113.539
	207.931	60	117.056
	213.551	60	118.725
	219.17	60	119.374
	224.79	60	119.559
	230.41	60	119.578
	-50.5767	67.0588	119.578
	-44.9569	67.0588	119.551
	-39.3372	67.0588	119.34
	-33.7175	67.0588	118.592
	-28.0977	67.0588	116.659
	-22.478	67.0588	112.521
	-16.8583	67.0588	105.077
	-11.2385	67.0588	93.7556
	-5.61881	67.0588	79.2053
	0.000917879	67.0588	63.4906
	5.62065	67.0588	49.4127
	11.2404	67.0588	39.2194
	16.8601	67.0588	33.7137
	22.4798	67.0588	32.1472
	28.0996	67.0588	32.9096
	33.7193	67.0588	34.4167
	39.339	67.0588	35.7819
	44.9588	67.0588	37.1102
	50.5785	67.0588	39.2917
	56.1982	67.0588	43.442
	61.818	67.0588	50.2505
	67.4377	67.0588	59.4508
	73.0574	67.0588	69.7948
	78.6772	67.0588	79.4995
	84.2969	67.0588	86.8844
	89.9166	67.0588	91.0019
	95.5364	67.0588	91.9505
	101.156	67.0588	90.62
	106.776	67.0588	88.2428
	112.396	67.0588	85.7517
	118.015	67.0588	83.3792
	123.635	67.0588	80.7828
	129.255	67.0588	77.6062
	134.874	67.0588	73.9662
	140.494	67.0588	70.5362
	146.114	67.0588	67.8867
	151.734	67.0588	66.0116
	157.353	67.0588	64.5421
	162.973	67.0588	63.6604
	168.593	67.0588	64.5739
	174.213	67.0588	68.7934
	179.832	67.0588	76.8567
	185.452	67.0588	87.527
	191.072	67.0588	98.4355
	196.692	67.0588	107.433
	202.311	67.0588	113.566
	207.931	67.0588	117.064
	213.551	67.0588	118.733
	219.17	67.0588	119.369
	224.79	67.0588	119.558
	230.41	67.0588	119.578
	-50.5767	74.1177	119.578
	-44.9569	74.1177	119.552
	-39.3372	74.1177	119.329
	-33.7175	74.1177	118.547
	-28.0977	74.1177	116.555
	-22.478	74.1177	112.304
	-16.8583	74.1177	104.67
	-11.2385	74.1177	93.1357
	-5.61881	74.1177	78.4425
	0.000917879	74.1177	62.7447
	5.62065	74.1177	48.8564
	11.2404	74.1177	38.9083
	16.8601	74.1177	33.424
	22.4798	74.1177	31.4357
	28.0996	74.1177	31.2008
	33.7193	74.1177	31.2011
	39.339	74.1177	30.8476
	44.9588	74.1177	30.6903
	50.5785	74.1177	32.1123
	56.1982	74.1177	36.4769
	61.818	74.1177	44.3346
	67.4377	74.1177	54.919
	73.0574	74.1177	66.4149
	78.6772	74.1177	76.6399
	84.2969	74.1177	83.9497
	89.9166	74.1177	87.7541
	95.5364	74.1177	88.5362
	101.156	74.1177	87.4084
	106.776	74.1177	85.5892
	112.396	74.1177	83.7872
	118.015	74.1177	82.0364
	123.635	74.1177	79.8742
	129.255	74.1177	76.9133
	134.874	74.1177	73.2748
	140.494	74.1177	69.7277
	146.114	74.1177	66.9817
	151.734	74.1177	65.0954
	157.353	74.1177	63.7562
	162.973	74.1177	63.1069
	168.593	74.1177	64.275
	174.213	74.1177	68.7106
	179.832	74.1177	76.8986
	185.452	74.1177	87.6064
	191.072	74.1177	98.5084
	196.692	74.1177	107.468
	202.311	74.1177	113.571
	207.931	74.1177	117.055
	213.551	74.1177	118.722
	219.17	74.1177	119.371
	224.79	74.1177	119.557
	230.41	74.1177	119.578
	-50.5767	81.1765	119.578
	-44.9569	81.1765	119.551
	-39.3372	81.1765	119.306
	-33.7175	81.1765	118.485
	-28.0977	81.1765	116.402
	-22.478	81.1765	111.991
	-16.8583	81.1765	104.129
	-11.2385	81.1765	92.3403
	-5.61881	81.1765	77.5047
	0.000917879	81.1765	61.9328
	5.62065	81.1765	48.5078
	11.2404	81.1765	39.2602
	16.8601	81.1765	34.4862
	22.4798	81.1765	32.8557
	28.0996	81.1765	32.297
	33.7193	81.1765	31.1475
	39.339	81.1765	29.0082
	44.9588	81.1765	26.9849
	50.5785	81.1765	27.1126
	56.1982	81.1765	31.1777
	61.818	81.1765	39.6635
	67.4377	81.1765	51.2989
	73.0574	81.1765	63.5472
	78.6772	81.1765	73.808
	84.2969	81.1765	80.5004
	89.9166	81.1765	83.3741
	95.5364	81.1765	83.3348
	101.156	81.1765	81.7928
	106.776	81.1765	80.0482
	112.396	81.1765	78.7951
	118.015	81.1765	78.0473
	123.635	81.1765	77.2234
	129.255	81.1765	75.7017
	134.874	81.1765	73.3052
	140.494	81.1765	70.5214
	146.114	81.1765	68.0227
	151.734	81.1765	66.0662
	157.353	81.1765	64.5605
	162.973	81.1765	63.7915
	168.593	81.1765	64.8806
	174.213	81.1765	69.2267
	179.832	81.1765	77.2749
	185.452	81.1765	87.8331
	191.072	81.1765	98.608
	196.692	81.1765	107.497
	202.311	81.1765	113.572
	207.931	81.1765	117.042
	213.551	81.1765	118.71
	219.17	81.1765	119.367
	224.79	81.1765	119.556
	230.41	81.1765	119.578
	-50.5767	88.2353	119.578
	-44.9569	88.2353	119.548
	-39.3372	88.2353	119.283
	-33.7175	88.2353	118.417
	-28.0977	88.2353	116.232
	-22.478	88.2353	111.637
	-16.8583	88.2353	103.533
	-11.2385	88.2353	91.5234
	-5.61881	88.2353	76.6387
	0.000917879	88.2353	61.3735
	5.62065	88.2353	48.6792
	11.2404	88.2353	40.5411
	16.8601	88.2353	37.0278
	22.4798	88.2353	36.4127
	28.0996	88.2353	36.2135
	33.7193	88.2353	34.5141
	39.339	88.2353	31.0133
	44.9588	88.2353	27.2557
	50.5785	88.2353	25.867
	56.1982	88.2353	29.0608
	61.818	88.2353	37.3164
	67.4377	88.2353	49.0045
	73.0574	88.2353	61.1096
	78.6772	88.2353	70.7781
	84.2969	88.2353	76.4427
	89.9166	88.2353	78.1113
	95.5364	88.2353	76.9523
	101.156	88.2353	74.6451
	106.776	88.2353	72.6469
	112.396	88.2353	71.8551
	118.015	88.2353	72.3666
	123.635	88.2353	73.4888
	129.255	88.2353	74.1575
	134.874	88.2353	73.6596
	140.494	88.2353	72.0639
	146.114	88.2353	69.9396
	151.734	88.2353	67.7953
	157.353	88.2353	65.9393
	162.973	88.2353	64.8782
	168.593	88.2353	65.7395
	174.213	88.2353	69.8594
	179.832	88.2353	77.6592
	185.452	88.2353	87.9925
	191.072	88.2353	98.6158
	196.692	88.2353	107.444
	202.311	88.2353	113.523
	207.931	88.2353	117.018
	213.551	88.2353	118.695
	219.17	88.2353	119.363
	224.79	88.2353	119.555
	230.41	88.2353	119.578
	-50.5767	95.2942	119.578
	-44.9569	95.2942	119.541
	-39.3372	95.2942	119.264
	-33.7175	95.2942	118.349
	-28.0977	95.2942	116.078
	-22.478	95.2942	111.328
	-16.8583	95.2942	103.039
	-11.2385	95.2942	90.9138
	-5.61881	95.2942	76.1223
	0.000917879	95.2942	61.321
[truncated: 602 more rows]

## Sheet: Fig.4e
Fig. 4e	theta (°)	phi (°)	Free energy(kJ/mol)
	-50.4734	-180	218.954
	-44.8573	-180	218.911
	-39.2412	-180	218.581
	-33.6252	-180	217.521
	-28.0091	-180	214.926
	-22.393	-180	209.62
	-16.7769	-180	200.441
	-11.1608	-180	187.03
	-5.54474	-180	170.527
	0.0713482	-180	153.329
	5.68743	-180	137.936
	11.3035	-180	125.675
	16.9196	-180	116.416
	22.5357	-180	109.32
	28.1518	-180	103.733
	33.7679	-180	99.2823
	39.3839	-180	95.728
	45	-180	92.9889
	50.6161	-180	91.5152
	56.2322	-180	92.4084
	61.8483	-180	96.8249
	67.4644	-180	104.976
	73.0805	-180	115.686
	78.6965	-180	126.732
	84.3126	-180	135.713
	89.9287	-180	141.178
	95.5448	-180	143.05
	101.161	-180	142.338
	106.777	-180	140.337
	112.393	-180	138.022
	118.009	-180	135.949
	123.625	-180	134.613
	129.241	-180	134.585
	134.857	-180	136.157
	140.473	-180	138.99
	146.09	-180	142.319
	151.706	-180	145.714
	157.322	-180	149.576
	162.938	-180	154.893
	168.554	-180	162.564
	174.17	-180	172.572
	179.786	-180	183.862
	185.402	-180	194.834
	191.018	-180	204.06
	196.634	-180	210.793
	202.25	-180	215.039
	207.866	-180	217.352
	213.483	-180	218.413
	219.099	-180	218.81
	224.715	-180	218.936
	230.331	-180	218.954
	-50.4734	-172.941	218.954
	-44.8573	-172.941	218.908
	-39.2412	-172.941	218.575
	-33.6252	-172.941	217.524
	-28.0091	-172.941	214.934
	-22.393	-172.941	209.611
	-16.7769	-172.941	200.372
	-11.1608	-172.941	186.862
	-5.54474	-172.941	170.284
	0.0713482	-172.941	153.215
	5.68743	-172.941	138.517
	11.3035	-172.941	127.933
	16.9196	-172.941	121.529
	22.5357	-172.941	118.251
	28.1518	-172.941	116.803
	33.7679	-172.941	115.98
	39.3839	-172.941	114.866
	45	-172.941	113.071
	50.6161	-172.941	111.083
	56.2322	-172.941	110.217
	61.8483	-172.941	112.109
	67.4644	-172.941	117.552
	73.0805	-172.941	125.975
	78.6965	-172.941	135.413
	84.3126	-172.941	143.188
	89.9287	-172.941	147.126
	95.5448	-172.941	146.468
	101.161	-172.941	142.058
	106.777	-172.941	135.707
	112.393	-172.941	129.336
	118.009	-172.941	124.409
	123.625	-172.941	121.93
	129.241	-172.941	122.48
	134.857	-172.941	125.932
	140.473	-172.941	131.355
	146.09	-172.941	137.38
	151.706	-172.941	143.048
	157.322	-172.941	148.416
	162.938	-172.941	154.481
	168.554	-172.941	162.399
	174.17	-172.941	172.447
	179.786	-172.941	183.774
	185.402	-172.941	194.803
	191.018	-172.941	204.079
	196.634	-172.941	210.824
	202.25	-172.941	215.064
	207.866	-172.941	217.367
	213.483	-172.941	218.423
	219.099	-172.941	218.815
	224.715	-172.941	218.936
	230.331	-172.941	218.954
	-50.4734	-165.882	218.954
	-44.8573	-165.882	218.905
	-39.2412	-165.882	218.581
	-33.6252	-165.882	217.547
	-28.0091	-165.882	214.985
	-22.393	-165.882	209.69
	-16.7769	-165.882	200.461
	-11.1608	-165.882	186.94
	-5.54474	-165.882	170.321
	0.0713482	-165.882	153.323
	5.68743	-165.882	139.08
	11.3035	-165.882	129.687
	16.9196	-165.882	125.503
	22.5357	-165.882	125.388
	28.1518	-165.882	127.471
	33.7679	-165.882	129.774
	39.3839	-165.882	130.734
	45	-165.882	129.664
	50.6161	-165.882	127.06
	56.2322	-165.882	124.536
	61.8483	-165.882	124.035
	67.4644	-165.882	126.872
	73.0805	-165.882	132.861
	78.6965	-165.882	140.162
	84.3126	-165.882	145.863
	89.9287	-165.882	147.327
	95.5448	-165.882	143.479
	101.161	-165.882	135.267
	106.777	-165.882	125.083
	112.393	-165.882	115.602
	118.009	-165.882	108.822
	123.625	-165.882	105.963
	129.241	-165.882	107.414
	134.857	-165.882	112.746
	140.473	-165.882	120.755
	146.09	-165.882	129.727
	151.706	-165.882	138.24
	157.322	-165.882	145.907
	162.938	-165.882	153.453
	168.554	-165.882	162.036
	174.17	-165.882	172.24
	179.786	-165.882	183.534
	185.402	-165.882	194.568
	191.018	-165.882	203.904
	196.634	-165.882	210.718
	202.25	-165.882	215.015
	207.866	-165.882	217.345
	213.483	-165.882	218.418
	219.099	-165.882	218.815
	224.715	-165.882	218.933
	230.331	-165.882	218.954
	-50.4734	-158.824	218.954
	-44.8573	-158.824	218.907
	-39.2412	-158.824	218.603
	-33.6252	-158.824	217.616
	-28.0091	-158.824	215.125
	-22.393	-158.824	209.932
	-16.7769	-158.824	200.856
	-11.1608	-158.824	187.449
	-5.54474	-158.824	170.846
	0.0713482	-158.824	153.769
	5.68743	-158.824	139.548
	11.3035	-158.824	130.656
	16.9196	-158.824	127.8
	22.5357	-158.824	129.905
	28.1518	-158.824	134.75
	33.7679	-158.824	139.762
	39.3839	-158.824	142.83
	45	-158.824	142.969
	50.6161	-158.824	140.679
	56.2322	-158.824	137.659
	61.8483	-158.824	135.951
	67.4644	-158.824	136.95
	73.0805	-158.824	140.568
	78.6965	-158.824	144.954
	84.3126	-158.824	147.26
	89.9287	-158.824	144.909
	95.5448	-158.824	137.035
	101.161	-158.824	125.012
	106.777	-158.824	111.732
	112.393	-158.824	100.243
	118.009	-158.824	92.6824
	123.625	-158.824	90.0925
	129.241	-158.824	92.6001
	134.857	-158.824	99.6103
	140.473	-158.824	109.844
	146.09	-158.824	121.497
	151.706	-158.824	132.846
	157.322	-158.824	143.03
	162.938	-158.824	152.359
	168.554	-158.824	161.86
	174.17	-158.824	172.287
	179.786	-158.824	183.493
	185.402	-158.824	194.416
	191.018	-158.824	203.733
	196.634	-158.824	210.596
	202.25	-158.824	214.946
	207.866	-158.824	217.314
	213.483	-158.824	218.407
	219.099	-158.824	218.816
	224.715	-158.824	218.933
	230.331	-158.824	218.954
	-50.4734	-151.765	218.954
	-44.8573	-151.765	218.917
	-39.2412	-151.765	218.636
	-33.6252	-151.765	217.702
	-28.0091	-151.765	215.332
	-22.393	-151.765	210.31
	-16.7769	-151.765	201.441
	-11.1608	-151.765	188.208
	-5.54474	-151.765	171.62
	0.0713482	-151.765	154.349
	5.68743	-151.765	139.865
	11.3035	-151.765	131.02
	16.9196	-151.765	128.857
	22.5357	-151.765	132.427
	28.1518	-151.765	139.306
	33.7679	-151.765	146.568
	39.3839	-151.765	151.79
	45	-151.765	153.834
	50.6161	-151.765	153.129
	56.2322	-151.765	151.157
	61.8483	-151.765	149.663
	67.4644	-151.765	149.721
	73.0805	-151.765	151.04
	78.6965	-151.765	151.855
	84.3126	-151.765	149.686
	89.9287	-151.765	142.55
	95.5448	-151.765	130.237
	101.161	-151.765	114.663
	106.777	-151.765	99.0712
	112.393	-151.765	86.5107
	118.009	-151.765	78.9087
	123.625	-151.765	76.994
	129.241	-151.765	80.6098
	134.857	-151.765	89.0023
	140.473	-151.765	100.885
	146.09	-151.765	114.497
	151.706	-151.765	128.062
	157.322	-151.765	140.362
	162.938	-151.765	151.297
	168.554	-151.765	161.687
	174.17	-151.765	172.358
	179.786	-151.765	183.488
	185.402	-151.765	194.291
	191.018	-151.765	203.558
	196.634	-151.765	210.455
	202.25	-151.765	214.86
	207.866	-151.765	217.267
	213.483	-151.765	218.387
	219.099	-151.765	218.815
	224.715	-151.765	218.936
	230.331	-151.765	218.954
	-50.4734	-144.706	218.954
	-44.8573	-144.706	218.927
	-39.2412	-144.706	218.667
	-33.6252	-144.706	217.776
	-28.0091	-144.706	215.498
	-22.393	-144.706	210.638
	-16.7769	-144.706	201.944
	-11.1608	-144.706	188.834
	-5.54474	-144.706	172.206
	0.0713482	-144.706	154.725
	5.68743	-144.706	140.018
	11.3035	-144.706	131.203
	16.9196	-144.706	129.547
	22.5357	-144.706	134.108
	28.1518	-144.706	142.356
	33.7679	-144.706	151.276
	39.3839	-144.706	158.437
	45	-144.706	162.716
	50.6161	-144.706	164.328
	56.2322	-144.706	164.308
	61.8483	-144.706	163.771
	67.4644	-144.706	163.239
	73.0805	-144.706	162.256
	78.6965	-144.706	159.361
	84.3126	-144.706	152.688
	89.9287	-144.706	141.051
	95.5448	-144.706	124.928
	101.161	-144.706	106.684
	106.777	-144.706	89.6222
	112.393	-144.706	76.6296
	118.009	-144.706	69.3627
	123.625	-144.706	68.2104
	129.241	-144.706	72.7784
	134.857	-144.706	82.1644
	140.473	-144.706	95.0521
	146.09	-144.706	109.795
	151.706	-144.706	124.64
	157.322	-144.706	138.234
	162.938	-144.706	150.214
	168.554	-144.706	161.169
	174.17	-144.706	172.003
	179.786	-144.706	183.07
	185.402	-144.706	193.814
	191.018	-144.706	203.124
	196.634	-144.706	210.132
	202.25	-144.706	214.665
	207.866	-144.706	217.178
	213.483	-144.706	218.349
	219.099	-144.706	218.804
	224.715	-144.706	218.938
	230.331	-144.706	218.954
	-50.4734	-137.647	218.954
	-44.8573	-137.647	218.928
	-39.2412	-137.647	218.681
	-33.6252	-137.647	217.809
	-28.0091	-137.647	215.558
	-22.393	-137.647	210.764
	-16.7769	-137.647	202.138
	-11.1608	-137.647	189.049
	-5.54474	-137.647	172.389
	0.0713482	-137.647	154.852
	5.68743	-137.647	140.174
	11.3035	-137.647	131.55
	16.9196	-137.647	130.262
	22.5357	-137.647	135.321
	28.1518	-137.647	144.206
	33.7679	-137.647	154.06
	39.3839	-137.647	162.671
	45	-137.647	168.97
	50.6161	-137.647	172.826
	56.2322	-137.647	174.56
	61.8483	-137.647	174.574
	67.4644	-137.647	173.074
	73.0805	-137.647	169.812
	78.6965	-137.647	163.944
	84.3126	-137.647	154.28
	89.9287	-137.647	140.14
	95.5448	-137.647	122.257
	101.161	-137.647	102.991
	106.777	-137.647	85.497
	112.393	-137.647	72.506
	118.009	-137.647	65.4971
	123.625	-137.647	64.7657
	129.241	-137.647	69.7822
	134.857	-137.647	79.5638
	140.473	-137.647	92.805
	146.09	-137.647	107.952
	151.706	-137.647	123.292
	157.322	-137.647	137.375
	162.938	-137.647	149.672
	168.554	-137.647	160.659
	174.17	-137.647	171.289
	179.786	-137.647	182.132
	185.402	-137.647	192.817
	191.018	-137.647	202.268
	196.634	-137.647	209.523
	202.25	-137.647	214.309
	207.866	-137.647	217.003
	213.483	-137.647	218.281
	219.099	-137.647	218.784
	224.715	-137.647	218.934
	230.331	-137.647	218.954
	-50.4734	-130.588	218.954
	-44.8573	-130.588	218.923
	-39.2412	-130.588	218.673
	-33.6252	-130.588	217.795
	-28.0091	-130.588	215.527
	-22.393	-130.588	210.713
	-16.7769	-130.588	202.08
	-11.1608	-130.588	189.027
	-5.54474	-130.588	172.471
	0.0713482	-130.588	155.116
	5.68743	-130.588	140.647
	11.3035	-130.588	132.142
	16.9196	-130.588	130.747
	22.5357	-130.588	135.488
	28.1518	-130.588	144.105
	33.7679	-130.588	154.117
	39.3839	-130.588	163.637
	45	-130.588	171.47
	50.6161	-130.588	176.878
	56.2322	-130.588	179.37
	61.8483	-130.588	178.829
	67.4644	-130.588	175.643
	73.0805	-130.588	170.337
	78.6965	-130.588	162.997
	84.3126	-130.588	152.989
	89.9287	-130.588	139.578
	95.5448	-130.588	122.958
	101.161	-130.588	104.876
	106.777	-130.588	88.1427
	112.393	-130.588	75.4052
	118.009	-130.588	68.2949
	123.625	-130.588	67.2643
	129.241	-130.588	71.9133
	134.857	-130.588	81.3553
	140.473	-130.588	94.3674
	146.09	-130.588	109.418
	151.706	-130.588	124.73
	157.322	-130.588	138.701
	162.938	-130.588	150.637
	168.554	-130.588	160.979
	174.17	-130.588	170.85
	179.786	-130.588	181.112
	185.402	-130.588	191.584
	191.018	-130.588	201.165
	196.634	-130.588	208.734
	202.25	-130.588	213.839
	207.866	-130.588	216.77
	213.483	-130.588	218.185
	219.099	-130.588	218.755
	224.715	-130.588	218.927
	230.331	-130.588	218.954
	-50.4734	-123.529	218.954
	-44.8573	-123.529	218.919
	-39.2412	-123.529	218.652
	-33.6252	-123.529	217.751
	-28.0091	-123.529	215.451
	-22.393	-123.529	210.61
	-16.7769	-123.529	201.994
	-11.1608	-123.529	189.075
	-5.54474	-123.529	172.799
	0.0713482	-123.529	155.792
	5.68743	-123.529	141.513
	11.3035	-123.529	132.752
	16.9196	-123.529	130.513
	22.5357	-123.529	134.034
	28.1518	-123.529	141.566
	33.7679	-123.529	151.167
	39.3839	-123.529	161.155
	45	-123.529	169.974
	50.6161	-123.529	176.051
	56.2322	-123.529	178.149
	61.8483	-123.529	175.988
	67.4644	-123.529	170.612
	73.0805	-123.529	163.751
	78.6965	-123.529	156.577
	84.3126	-123.529	148.823
	89.9287	-123.529	139.175
	95.5448	-123.529	126.687
	101.161	-123.529	111.985
	106.777	-123.529	97.2222
	112.393	-123.529	85.0325
	118.009	-123.529	77.4315
	123.625	-123.529	75.4071
	129.241	-123.529	78.9755
	134.857	-123.529	87.4779
	140.473	-123.529	99.8067
	146.09	-123.529	114.362
	151.706	-123.529	129.175
	157.322	-123.529	142.461
	162.938	-123.529	153.39
	168.554	-123.529	162.467
	174.17	-123.529	171.098
	179.786	-123.529	180.446
	185.402	-123.529	190.498
	191.018	-123.529	200.12
	196.634	-123.529	207.973
	202.25	-123.529	213.388
	207.866	-123.529	216.54
	213.483	-123.529	218.093
	219.099	-123.529	218.723
	224.715	-123.529	218.921
	230.331	-123.529	218.954
	-50.4734	-116.471	218.954
	-44.8573	-116.471	218.915
	-39.2412	-116.471	218.628
	-33.6252	-116.471	217.706
	-28.0091	-116.471	215.382
	-22.393	-116.471	210.512
	-16.7769	-116.471	201.956
	-11.1608	-116.471	189.246
	-5.54474	-116.471	173.329
	0.0713482	-116.471	156.705
	5.68743	-116.471	142.506
	11.3035	-116.471	133.148
	16.9196	-116.471	129.57
	22.5357	-116.471	131.376
	28.1518	-116.471	137.43
	33.7679	-116.471	146.322
	39.3839	-116.471	156.4
	45	-116.471	165.549
	50.6161	-116.471	171.448
	56.2322	-116.471	172.343
	61.8483	-116.471	168.128
	67.4644	-116.471	160.695
	73.0805	-116.471	152.955
	78.6965	-116.471	147.033
	84.3126	-116.471	142.865
	89.9287	-116.471	138.456
	95.5448	-116.471	131.621
	101.161	-116.471	121.745
	106.777	-116.471	110.137
	112.393	-116.471	99.2101
	118.009	-116.471	91.3707
	123.625	-116.471	88.2638
	129.241	-116.471	90.4969
	134.857	-116.471	97.7515
	140.473	-116.471	108.978
	146.09	-116.471	122.449
	151.706	-116.471	136.035
	157.322	-116.471	147.861
	162.938	-116.471	157.108
	168.554	-116.471	164.473
	174.17	-116.471	171.645
	179.786	-116.471	180.027
	185.402	-116.471	189.673
	191.018	-116.471	199.314
	196.634	-116.471	207.394
	202.25	-116.471	213.054
	207.866	-116.471	216.388
	213.483	-116.471	218.028
	219.099	-116.471	218.704
	224.715	-116.471	218.92
	230.331	-116.471	218.954
	-50.4734	-109.412	218.954
	-44.8573	-109.412	218.91
	-39.2412	-109.412	218.609
	-33.6252	-109.412	217.663
	-28.0091	-109.412	215.315
	-22.393	-109.412	210.427
	-16.7769	-109.412	201.902
	-11.1608	-109.412	189.344
	-5.54474	-109.412	173.717
	0.0713482	-109.412	157.387
	5.68743	-109.412	143.181
	11.3035	-109.412	133.223
	16.9196	-109.412	128.405
	22.5357	-109.412	128.644
	28.1518	-109.412	133.292
	33.7679	-109.412	141.262
	39.3839	-109.412	150.836
	45	-109.412	159.474
	50.6161	-109.412	164.405
	56.2322	-109.412	163.805
	61.8483	-109.412	157.958
	67.4644	-109.412	149.385
	73.0805	-109.412	141.664
	78.6965	-109.412	137.341
	84.3126	-109.412	136.431
	89.9287	-109.412	136.629
	95.5448	-109.412	135.133
	101.161	-109.412	130.457
	106.777	-109.412	123.06
	112.393	-109.412	114.83
	118.009	-109.412	108.097
	123.625	-109.412	104.846
	129.241	-109.412	106.149
	134.857	-109.412	112.063
	140.473	-109.412	121.635
	146.09	-109.412	133.059
	151.706	-109.412	144.278
	157.322	-109.412	153.581
	162.938	-109.412	160.449
	168.554	-109.412	165.883
	174.17	-109.412	171.741
	179.786	-109.412	179.468
	185.402	-109.412	188.959
	191.018	-109.412	198.732
	196.634	-109.412	207.036
	202.25	-109.412	212.882
	207.866	-109.412	216.317
	213.483	-109.412	218.012
	219.099	-109.412	218.698
	224.715	-109.412	218.925
	230.331	-109.412	218.954
	-50.4734	-102.353	218.954
	-44.8573	-102.353	218.906
	-39.2412	-102.353	218.6
	-33.6252	-102.353	217.634
	-28.0091	-102.353	215.256
	-22.393	-102.353	210.343
	-16.7769	-102.353	201.811
	-11.1608	-102.353	189.301
	-5.54474	-102.353	173.812
	0.0713482	-102.353	157.611
	5.68743	-102.353	143.349
	11.3035	-102.353	132.972
	16.9196	-102.353	127.315
	22.5357	-102.353	126.376
	28.1518	-102.353	129.721
	33.7679	-102.353	136.384
	39.3839	-102.353	144.583
	45	-102.353	151.683
	50.6161	-102.353	155.046
	56.2322	-102.353	153.223
	61.8483	-102.353	146.896
	67.4644	-102.353	138.777
	73.0805	-102.353	132.251
	78.6965	-102.353	129.542
	84.3126	-102.353	130.613
	89.9287	-102.353	133.399
	95.5448	-102.353	135.453
	101.161	-102.353	135.286
	106.777	-102.353	132.815
	112.393	-102.353	129.067
	118.009	-102.353	125.595
	123.625	-102.353	123.994
	129.241	-102.353	125.343
	134.857	-102.353	129.938
	140.473	-102.353	137.075
	146.09	-102.353	145.264
	151.706	-102.353	152.824
	157.322	-102.353	158.58
	162.938	-102.353	162.555
	168.554	-102.353	166.067
	174.17	-102.353	171.012
	179.786	-102.353	178.572
	185.402	-102.353	188.279
	191.018	-102.353	198.355
	196.634	-102.353	206.891
	202.25	-102.353	212.855
	207.866	-102.353	216.328
	213.483	-102.353	218.021
	219.099	-102.353	218.71
	224.715	-102.353	218.93
	230.331	-102.353	218.954
	-50.4734	-95.2942	218.954
	-44.8573	-95.2942	218.906
	-39.2412	-95.2942	218.598
	-33.6252	-95.2942	217.625
	-28.0091	-95.2942	215.236
	-22.393	-95.2942	210.311
	-16.7769	-95.2942	201.76
	-11.1608	-95.2942	189.249
	-5.54474	-95.2942	173.766
	0.0713482	-95.2942	157.559
	5.68743	-95.2942	143.212
	11.3035	-95.2942	132.56
	16.9196	-95.2942	126.284
	22.5357	-95.2942	124.254
	28.1518	-95.2942	125.999
	33.7679	-95.2942	130.556
	39.3839	-95.2942	136.251
	45	-95.2942	140.84
	50.6161	-95.2942	142.278
	56.2322	-95.2942	139.811
	61.8483	-95.2942	134.498
	67.4644	-95.2942	128.7
	73.0805	-95.2942	124.837
	78.6965	-95.2942	124.105
	84.3126	-95.2942	126.119
	89.9287	-95.2942	129.491
	95.5448	-95.2942	132.972
	101.161	-95.2942	135.951
	106.777	-95.2942	138.308
	112.393	-95.2942	140.162
	118.009	-95.2942	141.723
	123.625	-95.2942	143.426
	129.241	-95.2942	145.816
	134.857	-95.2942	149.203
	140.473	-95.2942	153.336
	146.09	-95.2942	157.395
	151.706	-95.2942	160.481
	157.322	-95.2942	162.212
	162.938	-95.2942	163.244
	168.554	-95.2942	165.163
	174.17	-95.2942	169.699
	179.786	-95.2942	177.544
	185.402	-95.2942	187.744
	191.018	-95.2942	198.209
	196.634	-95.2942	206.933
	202.25	-95.2942	212.944
	207.866	-95.2942	216.392
	213.483	-95.2942	218.059
	219.099	-95.2942	218.729
	224.715	-95.2942	218.932
	230.331	-95.2942	218.954
	-50.4734	-88.2353	218.954
	-44.8573	-88.2353	218.91
	-39.2412	-88.2353	218.604
	-33.6252	-88.2353	217.635
	-28.0091	-88.2353	215.25
	-22.393	-88.2353	210.329
	-16.7769	-88.2353	201.791
	-11.1608	-88.2353	189.288
	-5.54474	-88.2353	173.806
	0.0713482	-88.2353	157.604
	5.68743	-88.2353	143.215
	11.3035	-88.2353	132.316
	16.9196	-88.2353	125.324
	22.5357	-88.2353	121.82
	28.1518	-88.2353	121.143
	33.7679	-88.2353	122.425
	39.3839	-88.2353	124.427
	45	-88.2353	125.654
	50.6161	-88.2353	125.036
	56.2322	-88.2353	122.573
	61.8483	-88.2353	119.534
	67.4644	-88.2353	117.574
	73.0805	-88.2353	117.716
	78.6965	-88.2353	119.786
	84.3126	-88.2353	122.828
	89.9287	-88.2353	126.108
	95.5448	-88.2353	129.802
	101.161	-88.2353	134.573
	106.777	-88.2353	140.753
	112.393	-88.2353	147.806
	118.009	-88.2353	154.546
	123.625	-88.2353	159.988
	129.241	-88.2353	163.772
	134.857	-88.2353	166.054
	140.473	-88.2353	167.097
	146.09	-88.2353	167.003
	151.706	-88.2353	165.838
	157.322	-88.2353	164.028
	162.938	-88.2353	162.746
	168.554	-88.2353	163.697
	174.17	-88.2353	168.297
	179.786	-88.2353	176.714
	185.402	-88.2353	187.498
	191.018	-88.2353	198.304
	196.634	-88.2353	207.134
	202.25	-88.2353	213.108
	207.866	-88.2353	216.498
	213.483	-88.2353	218.112
	219.099	-88.2353	218.75
	224.715	-88.2353	218.934
	230.331	-88.2353	218.954
	-50.4734	-81.1765	218.954
	-44.8573	-81.1765	218.914
	-39.2412	-81.1765	218.613
	-33.6252	-81.1765	217.645
	-28.0091	-81.1765	215.247
	-22.393	-81.1765	210.327
	-16.7769	-81.1765	201.8
	-11.1608	-81.1765	189.324
	-5.54474	-81.1765	173.92
	0.0713482	-81.1765	157.853
	5.68743	-81.1765	143.562
	11.3035	-81.1765	132.485
	16.9196	-81.1765	124.58
	22.5357	-81.1765	118.994
	28.1518	-81.1765	114.897
	33.7679	-81.1765	111.738
	39.3839	-81.1765	109.043
	45	-81.1765	106.379
	50.6161	-81.1765	103.647
	56.2322	-81.1765	101.53
	61.8483	-81.1765	101.225
	67.4644	-81.1765	103.595
	73.0805	-81.1765	108.319
	78.6965	-81.1765	113.984
	84.3126	-81.1765	119.123
	89.9287	-81.1765	123.331
	95.5448	-81.1765	127.671
	101.161	-81.1765	133.759
	106.777	-81.1765	142.418
	112.393	-81.1765	152.888
	118.009	-81.1765	163.159
	123.625	-81.1765	171.151
	129.241	-81.1765	175.74
	134.857	-81.1765	176.907
	140.473	-81.1765	175.392
	146.09	-81.1765	172.1
	151.706	-81.1765	167.935
	157.322	-81.1765	163.907
	162.938	-81.1765	161.434
	168.554	-81.1765	162.167
	174.17	-81.1765	167.206
	179.786	-81.1765	176.269
	185.402	-81.1765	187.558
	191.018	-81.1765	198.599
	196.634	-81.1765	207.426
	202.25	-81.1765	213.313
	207.866	-81.1765	216.617
	213.483	-81.1765	218.169
	219.099	-81.1765	218.769
	224.715	-81.1765	218.935
	230.331	-81.1765	218.954
	-50.4734	-74.1177	218.954
	-44.8573	-74.1177	218.915
	-39.2412	-74.1177	218.612
	-33.6252	-74.1177	217.625
	-28.0091	-74.1177	215.194
	-22.393	-74.1177	210.218
	-16.7769	-74.1177	201.633
	-11.1608	-74.1177	189.162
	-5.54474	-74.1177	173.881
	0.0713482	-74.1177	158.078
	5.68743	-74.1177	144.066
	11.3035	-74.1177	132.878
	16.9196	-74.1177	123.889
	22.5357	-74.1177	115.737
	28.1518	-74.1177	107.551
	33.7679	-74.1177	99.3335
	39.3839	-74.1177	91.5783
	45	-74.1177	84.9271
	50.6161	-74.1177	80.16
	56.2322	-74.1177	78.2881
	61.8483	-74.1177	80.2448
	67.4644	-74.1177	86.1279
	73.0805	-74.1177	94.7778
	78.6965	-74.1177	104.173
	84.3126	-74.1177	112.582
	89.9287	-74.1177	119.616
	95.5448	-74.1177	126.344
	101.161	-74.1177	134.413
	106.777	-74.1177	144.741
	112.393	-74.1177	156.64
	118.009	-74.1177	168.036
	123.625	-74.1177	176.623
	129.241	-74.1177	180.965
	134.857	-74.1177	180.999
	140.473	-74.1177	177.76
	146.09	-74.1177	172.693
	151.706	-74.1177	167.143
	157.322	-74.1177	162.358
	162.938	-74.1177	159.767
	168.554	-74.1177	160.857
	174.17	-74.1177	166.488
	179.786	-74.1177	176.104
	185.402	-74.1177	187.748
	191.018	-74.1177	198.913
	196.634	-74.1177	207.704
	202.25	-74.1177	213.497
	207.866	-74.1177	216.714
	213.483	-74.1177	218.217
	219.099	-74.1177	218.781
	224.715	-74.1177	218.936
	230.331	-74.1177	218.954
	-50.4734	-67.0588	218.954
	-44.8573	-67.0588	218.913
	-39.2412	-67.0588	218.594
	-33.6252	-67.0588	217.574
	-28.0091	-67.0588	215.067
	-22.393	-67.0588	209.984
	-16.7769	-67.0588	201.274
	-11.1608	-67.0588	188.731
	-5.54474	-67.0588	173.549
	0.0713482	-67.0588	158.052
	5.68743	-67.0588	144.391
	11.3035	-67.0588	133.069
	16.9196	-67.0588	122.863
	22.5357	-67.0588	112.019
	28.1518	-67.0588	99.7385
	33.7679	-67.0588	86.6858
	39.3839	-67.0588	74.3521
	45	-67.0588	64.2874
	50.6161	-67.0588	57.795
	56.2322	-67.0588	55.8434
	61.8483	-67.0588	58.9166
	67.4644	-67.0588	66.5905
	73.0805	-67.0588	77.5182
	78.6965	-67.0588	89.8531
	84.3126	-67.0588	102.047
	89.9287	-67.0588	113.468
	95.5448	-67.0588	124.408
	101.161	-67.0588	135.602
	106.777	-67.0588	147.499
	112.393	-67.0588	159.58
	118.009	-67.0588	170.346
	123.625	-67.0588	178.018
	129.241	-67.0588	181.402
	134.857	-67.0588	180.522
	140.473	-67.0588	176.52
	146.09	-67.0588	170.949
	151.706	-67.0588	165.242
	157.322	-67.0588	160.606
	162.938	-67.0588	158.372
	168.554	-67.0588	159.901
	174.17	-67.0588	165.953
	179.786	-67.0588	175.91
	185.402	-67.0588	187.761
	191.018	-67.0588	199.011
	196.634	-67.0588	207.808
	202.25	-67.0588	213.575
	207.866	-67.0588	216.765
	213.483	-67.0588	218.238
	219.099	-67.0588	218.786
	224.715	-67.0588	218.939
	230.331	-67.0588	218.954
	-50.4734	-60	218.954
	-44.8573	-60	218.907
	-39.2412	-60	218.565
	-33.6252	-60	217.5
	-28.0091	-60	214.91
	-22.393	-60	209.684
	-16.7769	-60	200.815
	-11.1608	-60	188.184
	-5.54474	-60	173.091
	0.0713482	-60	157.906
	5.68743	-60	144.543
	11.3035	-60	133.031
	16.9196	-60	121.615
	22.5357	-60	108.271
	28.1518	-60	92.4716
	33.7679	-60	75.5351
	39.3839	-60	59.8079
	45	-60	47.4332
	50.6161	-60	39.8128
	56.2322	-60	37.5498
	61.8483	-60	40.5892
	67.4644	-60	48.282
	73.0805	-60	59.6368
	78.6965	-60	73.6067
	84.3126	-60	89.1369
	89.9287	-60	105.228
	95.5448	-60	121.037
	101.161	-60	135.89
	106.777	-60	149.425
	112.393	-60	161.323
	118.009	-60	170.934
	123.625	-60	177.383
	129.241	-60	179.974
	134.857	-60	178.861
	140.473	-60	175.023
	146.09	-60	169.821
	151.706	-60	164.498
	157.322	-60	160.154
	162.938	-60	158.064
	168.554	-60	159.612
	174.17	-60	165.617
	179.786	-60	175.544
	185.402	-60	187.434
	191.018	-60	198.769
	196.634	-60	207.656
	202.25	-60	213.494
	207.866	-60	216.728
	213.483	-60	218.221
	219.099	-60	218.784
	224.715	-60	218.941
	230.331	-60	218.954
	-50.4734	-52.9412	218.954
	-44.8573	-52.9412	218.901
	-39.2412	-52.9412	218.542
	-33.6252	-52.9412	217.431
	-28.0091	-52.9412	214.767
	-22.393	-52.9412	209.434
	-16.7769	-52.9412	200.466
	-11.1608	-52.9412	187.82
	-5.54474	-52.9412	172.901
	0.0713482	-52.9412	158.066
	5.68743	-52.9412	144.988
	11.3035	-52.9412	133.274
	16.9196	-52.9412	120.763
	22.5357	-52.9412	105.372
	28.1518	-52.9412	86.8851
	33.7679	-52.9412	67.2812
	39.3839	-52.9412	49.5122
	45	-52.9412	36.0291
	50.6161	-52.9412	28.0289
	56.2322	-52.9412	25.554
	61.8483	-52.9412	28.0692
	67.4644	-52.9412	34.8565
	73.0805	-52.9412	45.5042
	78.6965	-52.9412	59.8678
	84.3126	-52.9412	77.4567
	89.9287	-52.9412	96.9831
	95.5448	-52.9412	116.541
	101.161	-52.9412	134.28
	106.777	-52.9412	149.146
	112.393	-52.9412	160.988
	118.009	-52.9412	169.916
	123.625	-52.9412	175.829
	129.241	-52.9412	178.515
	134.857	-52.9412	178.093
	140.473	-52.9412	175.254
	146.09	-52.9412	170.952
	151.706	-52.9412	166.17
	157.322	-52.9412	161.908
	162.938	-52.9412	159.484
	168.554	-52.9412	160.434
	174.17	-52.9412	165.804
	179.786	-52.9412	175.26
	185.402	-52.9412	186.936
	191.018	-52.9412	198.282
	196.634	-52.9412	207.299
	202.25	-52.9412	213.277
	207.866	-52.9412	216.618
	213.483	-52.9412	218.177
	219.099	-52.9412	218.775
	224.715	-52.9412	218.939
	230.331	-52.9412	218.954
	-50.4734	-45.8824	218.954
	-44.8573	-45.8824	218.897
	-39.2412	-45.8824	218.528
	-33.6252	-45.8824	217.401
	-28.0091	-45.8824	214.699
	-22.393	-45.8824	209.332
	-16.7769	-45.8824	200.386
	-11.1608	-45.8824	187.878
	-5.54474	-45.8824	173.26
	0.0713482	-45.8824	158.834
	5.68743	-45.8824	146.047
	11.3035	-45.8824	134.172
	16.9196	-45.8824	120.833
	22.5357	-45.8824	103.962
	28.1518	-45.8824	83.6996
	33.7679	-45.8824	62.5053
	39.3839	-45.8824	43.775
	45	-45.8824	30.0641
	50.6161	-45.8824	22.3174
	56.2322	-45.8824	20.1105
	61.8483	-45.8824	22.4854
	67.4644	-45.8824	28.6352
	73.0805	-45.8824	38.5097
	78.6965	-45.8824	52.4972
	84.3126	-45.8824	70.4431
	89.9287	-45.8824	90.9734
	95.5448	-45.8824	111.71
	101.161	-45.8824	130.362
	106.777	-45.8824	145.713
	112.393	-45.8824	157.737
	118.009	-45.8824	166.861
	123.625	-45.8824	173.32
	129.241	-45.8824	177.063
	134.857	-45.8824	178.106
	140.473	-45.8824	176.786
	146.09	-45.8824	173.703
	151.706	-45.8824	169.576
	157.322	-45.8824	165.322
	162.938	-45.8824	162.336
	168.554	-45.8824	162.35
	174.17	-45.8824	166.702
	179.786	-45.8824	175.334
	185.402	-45.8824	186.54
	191.018	-45.8824	197.767
	196.634	-45.8824	206.881
	202.25	-45.8824	213.019
	207.866	-45.8824	216.481
	213.483	-45.8824	218.114
	219.099	-45.8824	218.752
	224.715	-45.8824	218.937
	230.331	-45.8824	218.954
	-50.4734	-38.8235	218.954
	-44.8573	-38.8235	218.899
	-39.2412	-38.8235	218.527
	-33.6252	-38.8235	217.397
	-28.0091	-38.8235	214.712
	-22.393	-38.8235	209.399
	-16.7769	-38.8235	200.572
	-11.1608	-38.8235	188.299
	-5.54474	-38.8235	174.021
	0.0713482	-38.8235	159.968
	5.68743	-38.8235	147.417
	11.3035	-38.8235	135.48
	16.9196	-38.8235	121.694
	22.5357	-38.8235	104.065
	28.1518	-38.8235	82.949
	33.7679	-38.8235	61.0895
	39.3839	-38.8235	42.122
	45	-38.8235	28.7007
	50.6161	-38.8235	21.6959
	56.2322	-38.8235	20.4503
	61.8483	-38.8235	23.6816
	67.4644	-38.8235	30.3406
	73.0805	-38.8235	40.1863
	78.6965	-38.8235	53.4605
	84.3126	-38.8235	70.0189
	89.9287	-38.8235	88.6329
	95.5448	-38.8235	107.384
	101.161	-38.8235	124.529
	106.777	-38.8235	139.214
	112.393	-38.8235	151.463
	118.009	-38.8235	161.479
	123.625	-38.8235	169.281
	129.241	-38.8235	174.612
	134.857	-38.8235	177.327
	140.473	-38.8235	177.603
	146.09	-38.8235	175.819
	151.706	-38.8235	172.524
	157.322	-38.8235	168.563
	162.938	-38.8235	165.315
	168.554	-38.8235	164.612
	174.17	-38.8235	168.028
	179.786	-38.8235	175.791
	185.402	-38.8235	186.415
	191.018	-38.8235	197.399
	196.634	-38.8235	206.528
	202.25	-38.8235	212.777
	207.866	-38.8235	216.354
	213.483	-38.8235	218.056
	219.099	-38.8235	218.729
	224.715	-38.8235	218.935
	230.331	-38.8235	218.954
	-50.4734	-31.7647	218.954
	-44.8573	-31.7647	218.898
	-39.2412	-31.7647	218.529
	-33.6252	-31.7647	217.41
	-28.0091	-31.7647	214.756
	-22.393	-31.7647	209.505
	-16.7769	-31.7647	200.81
	-11.1608	-31.7647	188.741
	-5.54474	-31.7647	174.705
	0.0713482	-31.7647	160.869
	5.68743	-31.7647	148.462
	11.3035	-31.7647	136.592
	16.9196	-31.7647	122.865
	22.5357	-31.7647	105.351
	28.1518	-31.7647	84.4583
	33.7679	-31.7647	62.9434
	39.3839	-31.7647	44.4643
	45	-31.7647	31.7675
	50.6161	-31.7647	25.8905
	56.2322	-31.7647	26.2592
	61.8483	-31.7647	31.4103
	67.4644	-31.7647	39.823
	73.0805	-31.7647	50.4943
	78.6965	-31.7647	62.9206
	84.3126	-31.7647	76.641
	89.9287	-31.7647	90.919
	95.5448	-31.7647	105.023
	101.161	-31.7647	118.522
	106.777	-31.7647	131.348
	112.393	-31.7647	143.449
	118.009	-31.7647	154.444
	123.625	-31.7647	163.645
	129.241	-31.7647	170.371
	134.857	-31.7647	174.374
	140.473	-31.7647	175.848
	146.09	-31.7647	175.216
	151.706	-31.7647	172.996
	157.322	-31.7647	169.886
	162.938	-31.7647	167.107
	168.554	-31.7647	166.398
	174.17	-31.7647	169.389
	179.786	-31.7647	176.542
	185.402	-31.7647	186.638
	191.018	-31.7647	197.316
	196.634	-31.7647	206.35
	202.25	-31.7647	212.637
	207.866	-31.7647	216.263
	213.483	-31.7647	218.012
	219.099	-31.7647	218.716
	224.715	-31.7647	218.93
	230.331	-31.7647	218.954
	-50.4734	-24.7059	218.954
	-44.8573	-24.7059	218.898
	-39.2412	-24.7059	218.53
	-33.6252	-24.7059	217.417
	-28.0091	-24.7059	214.78
	-22.393	-24.7059	209.574
	-16.7769	-24.7059	200.946
	-11.1608	-24.7059	188.958
	-5.54474	-24.7059	175.012
	0.0713482	-24.7059	161.24
	5.68743	-24.7059	148.906
	11.3035	-24.7059	137.279
	16.9196	-24.7059	124.108
	22.5357	-24.7059	107.612
	28.1518	-24.7059	88.1159
	33.7679	-24.7059	68.1688
	39.3839	-24.7059	51.1932
	45	-24.7059	39.9389
	50.6161	-24.7059	35.6601
	56.2322	-24.7059	38.0424
	61.8483	-24.7059	45.6227
	67.4644	-24.7059	56.3348
	73.0805	-24.7059	68.1723
	78.6965	-24.7059	79.6089
	84.3126	-24.7059	89.7704
	89.9287	-24.7059	98.5618
	95.5448	-24.7059	106.7
	101.161	-24.7059	115.285
	106.777	-24.7059	125.152
	112.393	-24.7059	136.229
	118.009	-24.7059	147.418
	123.625	-24.7059	157.215
	129.241	-24.7059	164.501
	134.857	-24.7059	168.988
	140.473	-24.7059	171.089
	146.09	-24.7059	171.432
	151.706	-24.7059	170.553
	157.322	-24.7059	168.945
	162.938	-24.7059	167.476
	168.554	-24.7059	167.577
	174.17	-24.7059	170.759
	179.786	-24.7059	177.644
	185.402	-24.7059	187.305
	191.018	-24.7059	197.607
	196.634	-24.7059	206.42
	202.25	-24.7059	212.615
	207.866	-24.7059	216.231
	213.483	-24.7059	217.996
	219.099	-24.7059	218.711
	224.715	-24.7059	218.927
	230.331	-24.7059	218.954
	-50.4734	-17.6471	218.954
	-44.8573	-17.6471	218.895
	-39.2412	-17.6471	218.532
	-33.6252	-17.6471	217.429
	-28.0091	-17.6471	214.816
	-22.393	-17.6471	209.656
	-16.7769	-17.6471	201.098
	-11.1608	-17.6471	189.183
	-5.54474	-17.6471	175.295
	0.0713482	-17.6471	161.555
	5.68743	-17.6471	149.296
	11.3035	-17.6471	137.991
	16.9196	-17.6471	125.683
	22.5357	-17.6471	110.802
	28.1518	-17.6471	93.6634
	33.7679	-17.6471	76.4878
	39.3839	-17.6471	62.2657
	45	-17.6471	53.4572
	50.6161	-17.6471	51.3635
	56.2322	-17.6471	55.8544
	61.8483	-17.6471	65.5347
	67.4644	-17.6471	78.0508
	73.0805	-17.6471	90.6396
	78.6965	-17.6471	100.958
	84.3126	-17.6471	107.785
	89.9287	-17.6471	111.505
	95.5448	-17.6471	113.927
	101.161	-17.6471	117.376
	106.777	-17.6471	123.465
	112.393	-17.6471	132.222
	118.009	-17.6471	142.1
	123.625	-17.6471	151.083
	129.241	-17.6471	157.792
	134.857	-17.6471	161.978
	140.473	-17.6471	164.288
	146.09	-17.6471	165.577
	151.706	-17.6471	166.351
	157.322	-17.6471	166.776
	162.938	-17.6471	167.185
	168.554	-17.6471	168.558
	174.17	-17.6471	172.232
	179.786	-17.6471	178.997
	185.402	-17.6471	188.237
	191.018	-17.6471	198.105
	196.634	-17.6471	206.622
	202.25	-17.6471	212.665
	207.866	-17.6471	216.228
	213.483	-17.6471	217.986
	219.099	-17.6471	218.707
	224.715	-17.6471	218.928
	230.331	-17.6471	218.954
	-50.4734	-10.5882	218.954
	-44.8573	-10.5882	218.896
	-39.2412	-10.5882	218.544
	-33.6252	-10.5882	217.469
	-28.0091	-10.5882	214.927
	-22.393	-10.5882	209.898
	-16.7769	-10.5882	201.528
	-11.1608	-10.5882	189.846
	-5.54474	-10.5882	176.184
	0.0713482	-10.5882	162.605
	5.68743	-10.5882	150.458
	11.3035	-10.5882	139.44
	16.9196	-10.5882	127.96
	22.5357	-10.5882	114.806
	28.1518	-10.5882	100.428
	33.7679	-10.5882	86.817
	39.3839	-10.5882	76.3979
	45	-10.5882	71.0327
	50.6161	-10.5882	71.6195
	56.2322	-10.5882	77.9465
	61.8483	-10.5882	88.7585
	67.4644	-10.5882	101.808
	73.0805	-10.5882	114.244
	78.6965	-10.5882	123.422
	84.3126	-10.5882	127.918
	89.9287	-10.5882	128.142
	95.5448	-10.5882	126.275
	101.161	-10.5882	125.209
	106.777	-10.5882	127.068
	112.393	-10.5882	132.154
	118.009	-10.5882	139.018
	123.625	-10.5882	145.657
	129.241	-10.5882	150.724
	134.857	-10.5882	154.073
	140.473	-10.5882	156.515
	146.09	-10.5882	158.964
	151.706	-10.5882	161.734
	157.322	-10.5882	164.457
	162.938	-10.5882	166.858
	168.554	-10.5882	169.46
	174.17	-10.5882	173.53
	179.786	-10.5882	180.096
	185.402	-10.5882	188.906
	191.018	-10.5882	198.384
	196.634	-10.5882	206.667
	202.25	-10.5882	212.622
	207.866	-10.5882	216.18
	213.483	-10.5882	217.954
	219.099	-10.5882	218.694
	224.715	-10.5882	218.927
	230.331	-10.5882	218.954
	-50.4734	-3.52941	218.954
	-44.8573	-3.52941	218.902
	-39.2412	-3.52941	218.564
	-33.6252	-3.52941	217.552
	-28.0091	-3.52941	215.127
	-22.393	-3.52941	210.333
	-16.7769	-3.52941	202.312
	-11.1608	-3.52941	191.072
	-5.54474	-3.52941	177.863
	0.0713482	-3.52941	164.608
	5.68743	-3.52941	152.644
	11.3035	-3.52941	141.815
	16.9196	-3.52941	130.935
	22.5357	-3.52941	119.254
	28.1518	-3.52941	107.514
	33.7679	-3.52941	97.6292
	39.3839	-3.52941	91.4889
	45	-3.52941	90.0791
	50.6161	-3.52941	93.4652
	56.2322	-3.52941	101.046
	61.8483	-3.52941	111.741
	67.4644	-3.52941	123.874
	73.0805	-3.52941	135.182
	78.6965	-3.52941	143.334
	84.3126	-3.52941	146.739
	89.9287	-3.52941	145.408
	95.5448	-3.52941	141.106
	101.161	-3.52941	136.545
	106.777	-3.52941	134.049
	112.393	-3.52941	134.359
	118.009	-3.52941	136.699
	123.625	-3.52941	139.646
	129.241	-3.52941	142.27
	134.857	-3.52941	144.618
	140.473	-3.52941	147.48
	146.09	-3.52941	151.569
	151.706	-3.52941	156.727
	157.322	-3.52941	161.914
	162.938	-3.52941	166.231
	168.554	-3.52941	169.861
	174.17	-3.52941	174.14
	179.786	-3.52941	180.441
	185.402	-3.52941	188.886
	191.018	-3.52941	198.144
	196.634	-3.52941	206.386
	202.25	-3.52941	212.401
	207.866	-3.52941	216.041
	213.483	-3.52941	217.885
	219.099	-3.52941	218.666
	224.715	-3.52941	218.92
	230.331	-3.52941	218.954
	-50.4734	3.52941	218.954
	-44.8573	3.52941	218.908
	-39.2412	3.52941	218.596
	-33.6252	3.52941	217.64
	-28.0091	3.52941	215.37
	-22.393	3.52941	210.839
	-16.7769	3.52941	203.218
	-11.1608	3.52941	192.484
	-5.54474	3.52941	179.76
	0.0713482	3.52941	166.855
	5.68743	3.52941	155.094
	11.3035	3.52941	144.455
	16.9196	3.52941	134.091
	22.5357	3.52941	123.681
	28.1518	3.52941	114.286
	33.7679	3.52941	107.832
	39.3839	3.52941	105.735
	45	3.52941	108.068
	50.6161	3.52941	113.867
	56.2322	3.52941	121.941
	61.8483	3.52941	131.426
	67.4644	3.52941	141.516
	73.0805	3.52941	151.033
	78.6965	3.52941	158.257
	84.3126	3.52941	161.49
	89.9287	3.52941	160.022
	95.5448	3.52941	154.646
	101.161	3.52941	147.395
	106.777	3.52941	140.484
	112.393	3.52941	135.3
	118.009	3.52941	132.062
	123.625	3.52941	130.41
	129.241	3.52941	130.153
	134.857	3.52941	131.609
	140.473	3.52941	135.423
	146.09	3.52941	141.814
	151.706	3.52941	149.894
	157.322	3.52941	157.905
	162.938	3.52941	164.36
	168.554	3.52941	169.2
	174.17	3.52941	173.888
	179.786	3.52941	180.13
	185.402	3.52941	188.426
	191.018	3.52941	197.64
	196.634	3.52941	205.958
	202.25	3.52941	212.104
	207.866	3.52941	215.875
	213.483	3.52941	217.807
	219.099	3.52941	218.631
	224.715	3.52941	218.909
	230.331	3.52941	218.954
	-50.4734	10.5882	218.954
	-44.8573	10.5882	218.913
	-39.2412	10.5882	218.626
	-33.6252	10.5882	217.728
	-28.0091	10.5882	215.572
	-22.393	10.5882	211.255
	-16.7769	10.5882	203.934
	-11.1608	10.5882	193.54
	-5.54474	10.5882	181.098
	0.0713482	10.5882	168.373
	5.68743	10.5882	156.768
	11.3035	10.5882	146.472
	16.9196	10.5882	136.904
	22.5357	10.5882	127.964
	28.1518	10.5882	120.854
	33.7679	10.5882	117.403
	39.3839	10.5882	118.616
	45	10.5882	123.8
	50.6161	10.5882	131.129
	56.2322	10.5882	138.927
	61.8483	10.5882	146.576
	67.4644	10.5882	154.188
	73.0805	10.5882	161.653
	78.6965	10.5882	167.885
	84.3126	10.5882	171.039
	89.9287	10.5882	169.563
	95.5448	10.5882	163.245
	101.161	10.5882	153.373
	106.777	10.5882	142.042
	112.393	10.5882	131.211
	118.009	10.5882	122.212
	123.625	10.5882	115.887
	129.241	10.5882	112.893
	134.857	10.5882	113.84
	140.473	10.5882	119.154
	146.09	10.5882	128.407
	151.706	10.5882	139.963
	157.322	10.5882	151.37
	162.938	10.5882	160.624
	168.554	10.5882	167.389
	174.17	10.5882	173.148
	179.786	10.5882	179.831
	185.402	10.5882	188.236
	191.018	10.5882	197.462
	196.634	10.5882	205.784
	202.25	10.5882	211.969
	207.866	10.5882	215.791
	213.483	10.5882	217.767
	219.099	10.5882	218.608
	224.715	10.5882	218.901
	230.331	10.5882	218.954
	-50.4734	17.6471	218.954
	-44.8573	17.6471	218.913
	-39.2412	17.6471	218.649
	-33.6252	17.6471	217.796
	-28.0091	17.6471	215.723
	-22.393	17.6471	211.527
	-16.7769	17.6471	204.353
	-11.1608	17.6471	194.044
	-5.54474	17.6471	181.571
	0.0713482	17.6471	168.77
	5.68743	17.6471	157.272
	11.3035	17.6471	147.603
	16.9196	17.6471	139.402
	22.5357	17.6471	132.57
	28.1518	17.6471	128.026
	33.7679	17.6471	127.26
	39.3839	17.6471	130.837
	45	17.6471	137.593
	50.6161	17.6471	145.298
	56.2322	17.6471	152.141
	61.8483	17.6471	157.792
	67.4644	17.6471	163.059
	73.0805	17.6471	168.528
	78.6965	17.6471	173.415
	84.3126	17.6471	175.625
	89.9287	17.6471	173.025
	95.5448	17.6471	164.758
	101.161	17.6471	151.746
	106.777	17.6471	136.14
	112.393	17.6471	120.415
	118.009	17.6471	106.738
	123.625	17.6471	96.8442
	129.241	17.6471	92.0344
	134.857	17.6471	93.1021
	140.473	17.6471	100.208
	146.09	17.6471	112.412
	151.706	17.6471	127.545
	157.322	17.6471	142.65
	162.938	17.6471	155.28
	168.554	17.6471	164.772
	174.17	17.6471	172.386
	179.786	17.6471	180.075
	185.402	17.6471	188.803
	191.018	17.6471	197.976
	196.634	17.6471	206.115
	202.25	17.6471	212.137
	207.866	17.6471	215.86
	213.483	17.6471	217.785
	219.099	17.6471	218.614
	224.715	17.6471	218.902
	230.331	17.6471	218.954
	-50.4734	24.7059	218.954
	-44.8573	24.7059	218.918
	-39.2412	24.7059	218.666
	-33.6252	24.7059	217.854
	-28.0091	24.7059	215.842
	-22.393	24.7059	211.708
	-16.7769	24.7059	204.567
	-11.1608	24.7059	194.189
	-5.54474	24.7059	181.492
	0.0713482	24.7059	168.448
	5.68743	24.7059	157.061
	11.3035	24.7059	148.314
	16.9196	24.7059	142.06
	22.5357	24.7059	137.961
	28.1518	24.7059	136.354
	33.7679	24.7059	138.008
	39.3839	24.7059	143.037
	45	24.7059	150.141
	50.6161	24.7059	157.162
	56.2322	24.7059	162.532
	61.8483	24.7059	166.271
	67.4644	24.7059	169.517
	73.0805	24.7059	173.048
	78.6965	24.7059	176
	84.3126	24.7059	176.024
	89.9287	24.7059	170.742
	95.5448	24.7059	159.288
	101.161	24.7059	142.754
	106.777	24.7059	123.632
	112.393	24.7059	104.731
	118.009	24.7059	88.5593
	123.625	24.7059	77.1407
	129.241	24.7059	71.9508
	134.857	24.7059	73.7575
	140.473	24.7059	82.4934
	146.09	24.7059	97.0326
	151.706	24.7059	115.027
	157.322	24.7059	133.374
	162.938	24.7059	149.344
	168.554	24.7059	161.843
	174.17	24.7059	171.745
	179.786	24.7059	180.767
	185.402	24.7059	189.976
	191.018	24.7059	199.05
	196.634	24.7059	206.856
	202.25	24.7059	212.554
	207.866	24.7059	216.049
	213.483	24.7059	217.859
	219.099	24.7059	218.643
	224.715	24.7059	218.908
	230.331	24.7059	218.954
	-50.4734	31.7647	218.954
	-44.8573	31.7647	218.925
	-39.2412	31.7647	218.686
	-33.6252	31.7647	217.905
	-28.0091	31.7647	215.942
	-22.393	31.7647	211.854
	-16.7769	31.7647	204.728
	-11.1608	31.7647	194.239
	-5.54474	31.7647	181.273
	0.0713482	31.7647	167.95
	5.68743	31.7647	156.668
	11.3035	31.7647	148.91
	16.9196	31.7647	144.768
	22.5357	31.7647	143.582
	28.1518	31.7647	144.903
	33.7679	31.7647	148.657
	39.3839	31.7647	154.496
	45	31.7647	161.152
	50.6161	31.7647	166.856
	56.2322	31.7647	170.474
	61.8483	31.7647	172.324
	67.4644	31.7647	173.657
	73.0805	31.7647	175.132
	78.6965	31.7647	175.66
	84.3126	31.7647	172.733
	89.9287	31.7647	164.076
	95.5448	31.7647	149.19
	101.161	31.7647	129.688
	106.777	31.7647	108.477
	112.393	31.7647	88.5084
	118.009	31.7647	72.1435
	123.625	31.7647	61.1479
	129.241	31.7647	56.7636
	134.857	31.7647	59.5617
	140.473	31.7647	69.3851
	146.09	31.7647	85.1598
	151.706	31.7647	104.752
	157.322	31.7647	125.237
	162.938	31.7647	143.809
	168.554	31.7647	158.976
	174.17	31.7647	171.076
	179.786	31.7647	181.484
	185.402	31.7647	191.217
	191.018	31.7647	200.22
	196.634	31.7647	207.704
	202.25	31.7647	213.048
	207.866	31.7647	216.292
	213.483	31.7647	217.956
	219.099	31.7647	218.67
	224.715	31.7647	218.915
	230.331	31.7647	218.954
	-50.4734	38.8235	218.954
	-44.8573	38.8235	218.926
	-39.2412	38.8235	218.705
	-33.6252	38.8235	217.952
	-28.0091	38.8235	216.023
	-22.393	38.8235	211.993
	-16.7769	38.8235	204.881
	-11.1608	38.8235	194.28
	-5.54474	38.8235	181.048
	0.0713482	38.8235	167.393
	5.68743	38.8235	156.052
	11.3035	38.8235	148.943
	16.9196	38.8235	146.38
	22.5357	38.8235	147.469
	28.1518	38.8235	151.097
	33.7679	38.8235	156.462
	39.3839	38.8235	162.799
	45	38.8235	168.893
	50.6161	38.8235	173.313
	56.2322	38.8235	175.249
	61.8483	38.8235	175.191
	67.4644	38.8235	174.453
	73.0805	38.8235	173.681
	78.6965	38.8235	171.784
	84.3126	38.8235	166.291
	89.9287	38.8235	155.107
	95.5448	38.8235	138.067
	101.161	38.8235	117.186
	106.777	38.8235	95.6068
	112.393	38.8235	76.2043
	118.009	38.8235	60.9954
	123.625	38.8235	51.3244
	129.241	38.8235	48.0955
	134.857	38.8235	51.6621
	140.473	38.8235	61.8471
	146.09	38.8235	77.7973
	151.706	38.8235	97.7715
	157.322	38.8235	119.196
	162.938	38.8235	139.374
	168.554	38.8235	156.512
	174.17	38.8235	170.399
	179.786	38.8235	181.983
	185.402	38.8235	192.208
	191.018	38.8235	201.187
	196.634	38.8235	208.406
	202.25	38.8235	213.467
	207.866	38.8235	216.501
	213.483	38.8235	218.036
	219.099	38.8235	218.692
	224.715	38.8235	218.917
	230.331	38.8235	218.954
	-50.4734	45.8824	218.954
	-44.8573	45.8824	218.927
	-39.2412	45.8824	218.719
	-33.6252	45.8824	217.986
	-28.0091	45.8824	216.104
	-22.393	45.8824	212.121
	-16.7769	45.8824	205.027
	-11.1608	45.8824	194.346
	-5.54474	45.8824	180.855
	0.0713482	45.8824	166.788
	5.68743	45.8824	155.051
	11.3035	45.8824	147.844
	16.9196	45.8824	145.702
	22.5357	45.8824	147.711
	28.1518	45.8824	152.453
	33.7679	45.8824	158.743
	39.3839	45.8824	165.524
	45	45.8824	171.513
	50.6161	45.8824	175.273
	56.2322	45.8824	175.977
	61.8483	45.8824	174.155
	67.4644	45.8824	171.289
	73.0805	45.8824	168.363
	78.6965	45.8824	164.684
	84.3126	45.8824	158.039
	89.9287	45.8824	146.376
	95.5448	45.8824	129.461
	101.161	45.8824	109.232
	106.777	45.8824	88.7362
	112.393	45.8824	70.639
	118.009	45.8824	56.73
	123.625	45.8824	48.1266
	129.241	45.8824	45.5644
	134.857	45.8824	49.3242
	140.473	45.8824	59.2534
	146.09	45.8824	74.6817
	151.706	45.8824	94.2581
	157.322	45.8824	115.779
	162.938	45.8824	136.69
	168.554	45.8824	155.001
	174.17	45.8824	170.068
	179.786	45.8824	182.456
	185.402	45.8824	193.003
	191.018	45.8824	201.934
	196.634	45.8824	208.924
	202.25	45.8824	213.768
	207.866	45.8824	216.638
	213.483	45.8824	218.089
	219.099	45.8824	218.71
	224.715	45.8824	218.918
	230.331	45.8824	218.954
	-50.4734	52.9412	218.954
	-44.8573	52.9412	218.927
	-39.2412	52.9412	218.726
	-33.6252	52.9412	218.027
	-28.0091	52.9412	216.188
	-22.393	52.9412	212.29
	-16.7769	52.9412	205.275
	-11.1608	52.9412	194.622
	-5.54474	52.9412	181.001
	0.0713482	52.9412	166.544
	5.68743	52.9412	154.114
	11.3035	52.9412	146.001
	16.9196	52.9412	142.952
	22.5357	52.9412	144.287
	28.1518	52.9412	148.741
	33.7679	52.9412	155.17
	39.3839	52.9412	162.424
	45	52.9412	168.941
	50.6161	52.9412	172.922
	56.2322	52.9412	173.193
	61.8483	52.9412	170.153
	67.4644	52.9412	165.527
	73.0805	52.9412	160.966
	78.6965	52.9412	156.511
	84.3126	52.9412	150.356
	89.9287	52.9412	140.331
	95.5448	52.9412	125.683
	101.161	52.9412	107.783
	106.777	52.9412	89.2277
	112.393	52.9412	72.5051
	118.009	52.9412	59.4142
	123.625	52.9412	51.1448
	129.241	52.9412	48.4842
	134.857	52.9412	51.8125
	140.473	52.9412	61.0378
	146.09	52.9412	75.6306
	151.706	52.9412	94.4359
	157.322	52.9412	115.495
	162.938	52.9412	136.38
	168.554	52.9412	155.002
	174.17	52.9412	170.483
	179.786	52.9412	183.144
	185.402	52.9412	193.718
	191.018	52.9412	202.49
	196.634	52.9412	209.28
	202.25	52.9412	213.957
	207.866	52.9412	216.724
	213.483	52.9412	218.117
	219.099	52.9412	218.717
	224.715	52.9412	218.918
	230.331	52.9412	218.954
	-50.4734	60	218.954
	-44.8573	60	218.926
	-39.2412	60	218.736
	-33.6252	60	218.066
	-28.0091	60	216.303
	-22.393	60	212.523
	-16.7769	60	205.709
	-11.1608	60	195.283
	-5.54474	60	181.786
	0.0713482	60	167.125
	5.68743	60	153.945
	11.3035	60	144.447
	16.9196	60	139.55
	22.5357	60	138.986
	28.1518	60	142.025
	33.7679	60	147.916
	39.3839	60	155.566
	45	60	163.107
	50.6161	60	168.134
	56.2322	60	168.922
	61.8483	60	165.592
	67.4644	60	160.062
	73.0805	60	154.681
	78.6965	60	150.309
	84.3126	60	145.645
	89.9287	60	138.377
	95.5448	60	127.095
	101.161	60	112.334
	106.777	60	96.0976
	112.393	60	80.7161
	118.009	60	68.1102
	123.625	60	59.6966
	129.241	60	56.441
	134.857	60	58.8941
	140.473	60	67.1058
	146.09	60	80.6249
	151.706	60	98.369
	157.322	60	118.468
	162.938	60	138.548
	168.554	60	156.553
	174.17	60	171.573
	179.786	60	183.885
	185.402	60	194.188
	191.018	60	202.752
	196.634	60	209.41
	202.25	60	214
	207.866	60	216.733
	213.483	60	218.12
	219.099	60	218.715
	224.715	60	218.919
	230.331	60	218.954
	-50.4734	67.0588	218.954
	-44.8573	67.0588	218.929
	-39.2412	67.0588	218.745
	-33.6252	67.0588	218.098
	-28.0091	67.0588	216.404
	-22.393	67.0588	212.771
	-16.7769	67.0588	206.206
	-11.1608	67.0588	196.095
	-5.54474	67.0588	182.868
	0.0713482	67.0588	168.196
	5.68743	67.0588	154.417
	11.3035	67.0588	143.522
	16.9196	67.0588	136.512
	22.5357	67.0588	133.583
	28.1518	67.0588	134.643
	33.7679	67.0588	139.513
	39.3839	67.0588	147.312
	45	67.0588	155.93
	50.6161	67.0588	162.446
	56.2322	67.0588	164.571
	61.8483	67.0588	162.06
	67.4644	67.0588	156.809
	73.0805	67.0588	151.573
	78.6965	67.0588	147.799
	84.3126	67.0588	144.741
	89.9287	67.0588	140.138
	95.5448	67.0588	132.136
	101.161	67.0588	120.563
	106.777	67.0588	106.876
	112.393	67.0588	93.1838
	118.009	67.0588	81.4162
	123.625	67.0588	73.0329
	129.241	67.0588	69.1217
	134.857	67.0588	70.421
	140.473	67.0588	77.2309
	146.09	67.0588	89.2637
	151.706	67.0588	105.473
	157.322	67.0588	123.972
	162.938	67.0588	142.443
	168.554	67.0588	158.946
	174.17	67.0588	172.745
	179.786	67.0588	184.241
	185.402	67.0588	194.113
	191.018	67.0588	202.525
	196.634	67.0588	209.193
	202.25	67.0588	213.857
	207.866	67.0588	216.654
	213.483	67.0588	218.082
	219.099	67.0588	218.7
	224.715	67.0588	218.916
	230.331	67.0588	218.954
	-50.4734	74.1177	218.954
	-44.8573	74.1177	218.93
	-39.2412	74.1177	218.75
	-33.6252	74.1177	218.111
	-28.0091	74.1177	216.451
	-22.393	74.1177	212.907
	-16.7769	74.1177	206.477
	-11.1608	74.1177	196.548
	-5.54474	74.1177	183.484
	0.0713482	74.1177	168.789
	5.68743	74.1177	154.539
	11.3035	74.1177	142.493
	16.9196	74.1177	133.624
	22.5357	74.1177	128.417
	28.1518	74.1177	127.346
	33.7679	74.1177	130.751
	39.3839	74.1177	138.069
	45	74.1177	147.164
	50.6161	74.1177	154.921
	56.2322	74.1177	158.734
	61.8483	74.1177	157.978
	67.4644	74.1177	154.292
	73.0805	74.1177	150.333
	78.6965	74.1177	147.738
	84.3126	74.1177	146.114
	89.9287	74.1177	143.52
	95.5448	74.1177	138.121
	101.161	74.1177	129.487
	106.777	74.1177	118.721
	112.393	74.1177	107.572
	118.009	74.1177	97.6406
	123.625	74.1177	90.0855
	129.241	74.1177	85.864
	134.857	74.1177	85.8341
	140.473	74.1177	90.6945
	146.09	74.1177	100.521
	151.706	74.1177	114.455
	157.322	74.1177	130.68
	162.938	74.1177	146.895
	168.554	74.1177	161.353
	174.17	74.1177	173.561
	179.786	74.1177	184.074
	185.402	74.1177	193.514
	191.018	74.1177	201.894
	196.634	74.1177	208.724
	202.25	74.1177	213.58
	207.866	74.1177	216.514
	213.483	74.1177	218.02
	219.099	74.1177	218.678
	224.715	74.1177	218.91
	230.331	74.1177	218.954
	-50.4734	81.1765	218.954
	-44.8573	81.1765	218.928
	-39.2412	81.1765	218.744
	-33.6252	81.1765	218.107
	-28.0091	81.1765	216.44
	-22.393	81.1765	212.883
	-16.7769	81.1765	206.441
	-11.1608	81.1765	196.481
	-5.54474	81.1765	183.345
	0.0713482	81.1765	168.457
	5.68743	81.1765	153.737
	11.3035	81.1765	140.742
	16.9196	81.1765	130.295
	22.5357	81.1765	122.942
	28.1518	81.1765	119.473
	33.7679	81.1765	120.649
	39.3839	81.1765	126.297
	45	81.1765	134.58
	50.6161	81.1765	142.554
	56.2322	81.1765	147.667
	61.8483	81.1765	149.133
	67.4644	81.1765	148.142
	73.0805	81.1765	146.764
	78.6965	81.1765	146.276
	84.3126	81.1765	146.307
	89.9287	81.1765	145.321
	95.5448	81.1765	141.997
	101.161	81.1765	136.148
	106.777	81.1765	128.796
	112.393	81.1765	121.256
	118.009	81.1765	114.41
	123.625	81.1765	108.771
	129.241	81.1765	104.848
	134.857	81.1765	103.56
	140.473	81.1765	106.09
	146.09	81.1765	113.092
	151.706	81.1765	124.151
	157.322	81.1765	137.614
	162.938	81.1765	151.286
	168.554	81.1765	163.592
	174.17	81.1765	174.23
	179.786	81.1765	183.823
	185.402	81.1765	192.904
	191.018	81.1765	201.297
	196.634	81.1765	208.294
	202.25	81.1765	213.329
	207.866	81.1765	216.395
	213.483	81.1765	217.977
	219.099	81.1765	218.662
	224.715	81.1765	218.905
	230.331	81.1765	218.954
	-50.4734	88.2353	218.954
	-44.8573	88.2353	218.927
	-39.2412	88.2353	218.741
	-33.6252	88.2353	218.093
	-28.0091	88.2353	216.416
	-22.393	88.2353	212.825
	-16.7769	88.2353	206.312
	-11.1608	88.2353	196.238
	-5.54474	88.2353	182.926
	0.0713482	88.2353	167.748
	5.68743	88.2353	152.516
	11.3035	88.2353	138.561
	16.9196	88.2353	126.507
	22.5357	88.2353	116.798
	28.1518	88.2353	110.333
	33.7679	88.2353	108.178
	39.3839	88.2353	110.621
	45	88.2353	116.391
	50.6161	88.2353	123.092
	56.2322	88.2353	128.536
	61.8483	88.2353	132.037
	67.4644	88.2353	134.318
	73.0805	88.2353	136.562
	78.6965	88.2353	139.212
	84.3126	88.2353	141.555
	89.9287	88.2353	142.375
	95.5448	88.2353	141.026
	101.161	88.2353	137.986
	106.777	88.2353	134.393
	112.393	88.2353	131.174
	118.009	88.2353	128.405
	123.625	88.2353	125.674
	129.241	88.2353	122.953
	134.857	88.2353	121.056
	140.473	88.2353	121.576
	146.09	88.2353	125.856
	151.706	88.2353	133.995
	157.322	88.2353	144.625
	162.938	88.2353	155.764
	168.554	88.2353	166.026
	174.17	88.2353	175.234
	179.786	88.2353	184.008
	185.402	88.2353	192.749
	191.018	88.2353	201.087
	196.634	88.2353	208.141
	202.25	88.2353	213.243
	207.866	88.2353	216.354
	213.483	88.2353	217.967
	219.099	88.2353	218.664
	224.715	88.2353	218.905
	230.331	88.2353	218.954
	-50.4734	95.2942	218.954
	-44.8573	95.2942	218.929
	-39.2412	95.2942	218.745
	-33.6252	95.2942	218.094
	-28.0091	95.2942	216.414
	-22.393	95.2942	212.833
	-16.7769	95.2942	206.309
	-11.1608	95.2942	196.184
	-5.54474	95.2942	182.742
	0.0713482	95.2942	167.278
[truncated: 602 more rows]

## Sheet: Fig.4f
Fig.4f	theta (°)	phi (°)	Free energy(kJ/mol)
	-50.5918	-180	448.799
	-44.969	-180	448.73
	-39.3461	-180	448.166
	-33.7232	-180	446.354
	-28.1003	-180	441.878
	-22.4774	-180	432.696
	-16.8545	-180	416.851
	-11.2316	-180	393.928
	-5.60874	-180	365.943
	0.0141475	-180	337.126
	5.63704	-180	311.588
	11.2599	-180	291.104
	16.8828	-180	275.269
	22.5057	-180	263.209
	28.1286	-180	255.112
	33.7515	-180	251.482
	39.3744	-180	251.659
	44.9973	-180	253.466
	50.6201	-180	254.766
	56.243	-180	254.732
	61.8659	-180	253.754
	67.4888	-180	251.529
	73.1117	-180	246.179
	78.7346	-180	235.302
	84.3575	-180	218.018
	89.9804	-180	196.289
	95.6032	-180	174.133
	101.226	-180	155.439
	106.849	-180	142.167
	112.472	-180	134.25
	118.095	-180	130.518
	123.718	-180	129.937
	129.341	-180	132.008
	134.963	-180	136.548
	140.586	-180	143.596
	146.209	-180	152.964
	151.832	-180	164.159
	157.455	-180	176.67
	163.078	-180	191.069
	168.701	-180	209.828
	174.324	-180	236.618
	179.947	-180	273.216
	185.569	-180	316.723
	191.192	-180	360.294
	196.815	-180	396.75
	202.438	-180	422.244
	208.061	-180	437.223
	213.684	-180	444.625
	219.307	-180	447.68
	224.93	-180	448.66
	230.553	-180	448.799
	-50.5918	-172.941	448.799
	-44.969	-172.941	448.727
	-39.3461	-172.941	448.167
	-33.7232	-172.941	446.35
	-28.1003	-172.941	441.882
	-22.4774	-172.941	432.7
	-16.8545	-172.941	416.822
	-11.2316	-172.941	393.729
	-5.60874	-172.941	365.263
	0.0141475	-172.941	335.422
	5.63704	-172.941	308.122
	11.2599	-172.941	285.157
	16.8828	-172.941	266.227
	22.5057	-172.941	250.677
	28.1286	-172.941	238.954
	33.7515	-172.941	231.816
	39.3744	-172.941	228.895
	44.9973	-172.941	228.464
	50.6201	-172.941	228.825
	56.243	-172.941	229.789
	61.8659	-172.941	232.383
	67.4888	-172.941	236.727
	73.1117	-172.941	240.785
	78.7346	-172.941	241.173
	84.3575	-172.941	235.477
	89.9804	-172.941	223.924
	95.6032	-172.941	209.201
	101.226	-172.941	194.646
	106.849	-172.941	182.353
	112.472	-172.941	172.962
	118.095	-172.941	166.302
	123.718	-172.941	162.341
	129.341	-172.941	161.232
	134.963	-172.941	162.882
	140.586	-172.941	167.206
	146.209	-172.941	173.694
	151.832	-172.941	181.599
	157.455	-172.941	190.408
	163.078	-172.941	200.858
	168.701	-172.941	215.846
	174.324	-172.941	239.444
	179.947	-172.941	273.726
	185.569	-172.941	315.966
	191.192	-172.941	359.106
	196.815	-172.941	395.699
	202.438	-172.941	421.558
	208.061	-172.941	436.855
	213.684	-172.941	444.456
	219.307	-172.941	447.621
	224.93	-172.941	448.639
	230.553	-172.941	448.799
	-50.5918	-165.882	448.799
	-44.969	-165.882	448.726
	-39.3461	-165.882	448.154
	-33.7232	-165.882	446.314
	-28.1003	-165.882	441.818
	-22.4774	-165.882	432.565
	-16.8545	-165.882	416.587
	-11.2316	-165.882	393.272
	-5.60874	-165.882	364.42
	0.0141475	-165.882	333.868
	5.63704	-165.882	305.381
	11.2599	-165.882	280.72
	16.8828	-165.882	259.526
	22.5057	-165.882	241.106
	28.1286	-165.882	225.939
	33.7515	-165.882	215.033
	39.3744	-165.882	208.398
	44.9973	-165.882	204.75
	50.6201	-165.882	202.844
	56.243	-165.882	202.779
	61.8659	-165.882	205.97
	67.4888	-165.882	213.171
	73.1117	-165.882	223.09
	78.7346	-165.882	232.727
	84.3575	-165.882	239.073
	89.9804	-165.882	240.556
	95.6032	-165.882	237.442
	101.226	-165.882	231.044
	106.849	-165.882	222.61
	112.472	-165.882	213.114
	118.095	-165.882	203.689
	123.718	-165.882	195.815
	129.341	-165.882	190.897
	134.963	-165.882	189.349
	140.586	-165.882	190.929
	146.209	-165.882	194.742
	151.832	-165.882	199.642
	157.455	-165.882	204.935
	163.078	-165.882	211.555
	168.701	-165.882	222.827
	174.324	-165.882	243.22
	179.947	-165.882	275.11
	185.569	-165.882	315.921
	191.192	-165.882	358.481
	196.815	-165.882	395.03
	202.438	-165.882	421.076
	208.061	-165.882	436.597
	213.684	-165.882	444.347
	219.307	-165.882	447.576
	224.93	-165.882	448.624
	230.553	-165.882	448.799
	-50.5918	-158.824	448.799
	-44.969	-158.824	448.725
	-39.3461	-158.824	448.122
	-33.7232	-158.824	446.248
	-28.1003	-158.824	441.669
	-22.4774	-158.824	432.271
	-16.8545	-158.824	416.082
	-11.2316	-158.824	392.468
	-5.60874	-158.824	363.237
	0.0141475	-158.824	332.123
	5.63704	-158.824	302.791
	11.2599	-158.824	276.835
	16.8828	-158.824	253.826
	22.5057	-158.824	233.076
	28.1286	-158.824	215.084
	33.7515	-158.824	200.95
	39.3744	-158.824	190.992
	44.9973	-158.824	184.355
	50.6201	-158.824	180.045
	56.243	-158.824	178.07
	61.8659	-158.824	179.808
	67.4888	-158.824	186.596
	73.1117	-158.824	198.421
	78.7346	-158.824	213.74
	84.3575	-158.824	230.155
	89.9804	-158.824	244.983
	95.6032	-158.824	255.952
	101.226	-158.824	261.436
	106.849	-158.824	260.673
	112.472	-158.824	254.128
	118.095	-158.824	243.797
	123.718	-158.824	232.77
	129.341	-158.824	224.098
	134.963	-158.824	219.132
	140.586	-158.824	217.721
	146.209	-158.824	218.557
	151.832	-158.824	219.973
	157.455	-158.824	221.164
	163.078	-158.824	223.437
	168.701	-158.824	230.679
	174.324	-158.824	247.843
	179.947	-158.824	277.455
	185.569	-158.824	316.891
	191.192	-158.824	358.758
	196.815	-158.824	395.028
	202.438	-158.824	421.034
	208.061	-158.824	436.573
	213.684	-158.824	444.341
	219.307	-158.824	447.564
	224.93	-158.824	448.625
	230.553	-158.824	448.799
	-50.5918	-151.765	448.799
	-44.969	-151.765	448.714
	-39.3461	-151.765	448.091
	-33.7232	-151.765	446.152
	-28.1003	-151.765	441.428
	-22.4774	-151.765	431.794
	-16.8545	-151.765	415.298
	-11.2316	-151.765	391.336
	-5.60874	-151.765	361.728
	0.0141475	-151.765	330.167
	5.63704	-151.765	300.144
	11.2599	-151.765	273.039
	16.8828	-151.765	248.378
	22.5057	-151.765	225.525
	28.1286	-151.765	205.147
	33.7515	-151.765	188.541
	39.3744	-151.765	176.216
	44.9973	-151.765	167.523
	50.6201	-151.765	161.522
	56.243	-151.765	158.007
	61.8659	-151.765	157.989
	67.4888	-151.765	162.918
	73.1117	-151.765	173.949
	78.7346	-151.765	191.416
	84.3575	-151.765	214.305
	89.9804	-151.765	239.875
	95.6032	-151.765	264.077
	101.226	-151.765	282.572
	106.849	-151.765	292.004
	112.472	-151.765	291.523
	118.095	-151.765	283.136
	123.718	-151.765	271.14
	129.341	-151.765	259.869
	134.963	-151.765	251.892
	140.586	-151.765	247.446
	146.209	-151.765	244.849
	151.832	-151.765	242.107
	157.455	-151.765	238.48
	163.078	-151.765	235.821
	168.701	-151.765	238.776
	174.324	-151.765	252.761
	179.947	-151.765	280.381
	185.569	-151.765	318.646
	191.192	-151.765	359.813
	196.815	-151.765	395.66
	202.438	-151.765	421.405
	208.061	-151.765	436.768
	213.684	-151.765	444.418
	219.307	-151.765	447.593
	224.93	-151.765	448.643
	230.553	-151.765	448.799
	-50.5918	-144.706	448.799
	-44.969	-144.706	448.701
	-39.3461	-144.706	448.048
	-33.7232	-144.706	446.038
	-28.1003	-144.706	441.161
	-22.4774	-144.706	431.281
	-16.8545	-144.706	414.449
	-11.2316	-144.706	390.131
	-5.60874	-144.706	360.223
	0.0141475	-144.706	328.378
	5.63704	-144.706	297.865
	11.2599	-144.706	269.737
	16.8828	-144.706	243.358
	22.5057	-144.706	218.404
	28.1286	-144.706	195.884
	33.7515	-144.706	177.362
	39.3744	-144.706	163.516
	44.9973	-144.706	153.747
	50.6201	-144.706	147.054
	56.243	-144.706	143.017
	61.8659	-144.706	142.188
	67.4888	-144.706	145.76
	73.1117	-144.706	155.498
	78.7346	-144.706	173.184
	84.3575	-144.706	199.195
	89.9804	-144.706	231.463
	95.6032	-144.706	265.174
	101.226	-144.706	294.165
	106.849	-144.706	313.021
	112.472	-144.706	319.364
	118.095	-144.706	314.695
	123.718	-144.706	303.619
	129.341	-144.706	291.334
	134.963	-144.706	281.215
	140.586	-144.706	273.955
	146.209	-144.706	267.956
	151.832	-144.706	261.156
	157.455	-144.706	253.001
	163.078	-144.706	245.908
	168.701	-144.706	245.185
	174.324	-144.706	256.683
	179.947	-144.706	282.898
	185.569	-144.706	320.422
	191.192	-144.706	361.126
	196.815	-144.706	396.561
	202.438	-144.706	421.937
	208.061	-144.706	437.04
	213.684	-144.706	444.537
	219.307	-144.706	447.648
	224.93	-144.706	448.665
	230.553	-144.706	448.799
	-50.5918	-137.647	448.799
	-44.969	-137.647	448.695
	-39.3461	-137.647	448.011
	-33.7232	-137.647	445.939
	-28.1003	-137.647	440.957
	-22.4774	-137.647	430.885
	-16.8545	-137.647	413.81
	-11.2316	-137.647	389.244
	-5.60874	-137.647	359.204
	0.0141475	-137.647	327.3
	5.63704	-137.647	296.551
	11.2599	-137.647	267.586
	16.8828	-137.647	239.667
	22.5057	-137.647	212.705
	28.1286	-137.647	188.208
	33.7515	-137.647	168.187
	39.3744	-137.647	153.503
	44.9973	-137.647	143.502
	50.6201	-137.647	137.05
	56.243	-137.647	133.465
	61.8659	-137.647	133.021
	67.4888	-137.647	136.665
	73.1117	-137.647	146.329
	78.7346	-137.647	164.413
	84.3575	-137.647	192.014
	89.9804	-137.647	227.526
	95.6032	-137.647	265.899
	101.226	-137.647	300.116
	106.849	-137.647	323.877
	112.472	-137.647	334.052
	118.095	-137.647	331.851
	123.718	-137.647	321.769
	129.341	-137.647	309.111
	134.963	-137.647	297.539
	140.586	-137.647	288.18
	146.209	-137.647	279.776
	151.832	-137.647	270.476
	157.455	-137.647	259.899
	163.078	-137.647	250.63
	168.701	-137.647	248.209
	174.324	-137.647	258.675
	179.947	-137.647	284.454
	185.569	-137.647	321.788
	191.192	-137.647	362.288
	196.815	-137.647	397.414
	202.438	-137.647	422.444
	208.061	-137.647	437.306
	213.684	-137.647	444.664
	219.307	-137.647	447.695
	224.93	-137.647	448.672
	230.553	-137.647	448.799
	-50.5918	-130.588	448.799
	-44.969	-130.588	448.694
	-39.3461	-130.588	447.998
	-33.7232	-130.588	445.886
	-28.1003	-130.588	440.821
	-22.4774	-130.588	430.675
	-16.8545	-130.588	413.478
	-11.2316	-130.588	388.812
	-5.60874	-130.588	358.803
	0.0141475	-130.588	327.054
	5.63704	-130.588	296.324
	11.2599	-130.588	266.991
	16.8828	-130.588	238.091
	22.5057	-130.588	209.666
	28.1286	-130.588	183.708
	33.7515	-130.588	162.69
	39.3744	-130.588	147.81
	44.9973	-130.588	138.314
	50.6201	-130.588	132.784
	56.243	-130.588	130.386
	61.8659	-130.588	131.264
	67.4888	-130.588	136.329
	73.1117	-130.588	147.535
	78.7346	-130.588	167.247
	84.3575	-130.588	196.418
	89.9804	-130.588	232.966
	95.6032	-130.588	271.431
	101.226	-130.588	304.657
	106.849	-130.588	326.737
	112.472	-130.588	335.226
	118.095	-130.588	331.79
	123.718	-130.588	320.967
	129.341	-130.588	307.714
	134.963	-130.588	295.394
	140.586	-130.588	285.23
	146.209	-130.588	276.348
	151.832	-130.588	267.225
	157.455	-130.588	257.423
	163.078	-130.588	249.203
	168.701	-130.588	247.844
	174.324	-130.588	259.173
	179.947	-130.588	285.513
	185.569	-130.588	323.079
	191.192	-130.588	363.482
	196.815	-130.588	398.307
	202.438	-130.588	422.992
	208.061	-130.588	437.58
	213.684	-130.588	444.788
	219.307	-130.588	447.738
	224.93	-130.588	448.671
	230.553	-130.588	448.799
	-50.5918	-123.529	448.799
	-44.969	-123.529	448.694
	-39.3461	-123.529	448
	-33.7232	-123.529	445.866
	-28.1003	-123.529	440.784
	-22.4774	-123.529	430.607
	-16.8545	-123.529	413.379
	-11.2316	-123.529	388.746
	-5.60874	-123.529	358.904
	0.0141475	-123.529	327.51
	5.63704	-123.529	297.184
	11.2599	-123.529	268.071
	16.8828	-123.529	239.003
	22.5057	-123.529	209.987
	28.1286	-123.529	183.35
	33.7515	-123.529	162.059
	39.3744	-123.529	147.609
	44.9973	-123.529	139.19
	50.6201	-123.529	135.172
	56.243	-123.529	134.509
	61.8659	-123.529	137.348
	67.4888	-123.529	144.746
	73.1117	-123.529	158.596
	78.7346	-123.529	180.726
	84.3575	-123.529	211.164
	89.9804	-123.529	246.696
	95.6032	-123.529	281.245
	101.226	-123.529	308.089
	106.849	-123.529	322.635
	112.472	-123.529	324.269
	118.095	-123.529	316.061
	123.718	-123.529	302.893
	129.341	-123.529	289.202
	134.963	-123.529	277.408
	140.586	-123.529	268.27
	146.209	-123.529	261.038
	151.832	-123.529	254.456
	157.455	-123.529	248.012
	163.078	-123.529	243.466
	168.701	-123.529	245.414
	174.324	-123.529	259.194
	179.947	-123.529	286.938
	185.569	-123.529	324.943
	191.192	-123.529	365.166
	196.815	-123.529	399.515
	202.438	-123.529	423.708
	208.061	-123.529	437.92
	213.684	-123.529	444.917
	219.307	-123.529	447.781
	224.93	-123.529	448.671
	230.553	-123.529	448.799
	-50.5918	-116.471	448.799
	-44.969	-116.471	448.701
	-39.3461	-116.471	448.002
	-33.7232	-116.471	445.877
	-28.1003	-116.471	440.789
	-22.4774	-116.471	430.629
	-16.8545	-116.471	413.45
	-11.2316	-116.471	388.945
	-5.60874	-116.471	359.376
	0.0141475	-116.471	328.432
	5.63704	-116.471	298.795
	11.2599	-116.471	270.491
	16.8828	-116.471	242.073
	22.5057	-116.471	213.436
	28.1286	-116.471	187.025
	33.7515	-116.471	166.253
	39.3744	-116.471	152.885
	44.9973	-116.471	146.251
	50.6201	-116.471	144.416
	56.243	-116.471	146.009
	61.8659	-116.471	151.142
	67.4888	-116.471	160.995
	73.1117	-116.471	177.338
	78.7346	-116.471	201.199
	84.3575	-116.471	231.21
	89.9804	-116.471	263.053
	95.6032	-116.471	290.393
	101.226	-116.471	307.367
	106.849	-116.471	311.367
	112.472	-116.471	304.002
	118.095	-116.471	290.028
	123.718	-116.471	274.783
	129.341	-116.471	261.78
	134.963	-116.471	252.13
	140.586	-116.471	245.544
	146.209	-116.471	241.125
	151.832	-116.471	237.919
	157.455	-116.471	235.574
	163.078	-116.471	235.614
	168.701	-116.471	241.961
	174.324	-116.471	259.15
	179.947	-116.471	288.843
	185.569	-116.471	327.461
	191.192	-116.471	367.364
	196.815	-116.471	401.015
	202.438	-116.471	424.556
	208.061	-116.471	438.327
	213.684	-116.471	445.075
	219.307	-116.471	447.825
	224.93	-116.471	448.681
	230.553	-116.471	448.799
	-50.5918	-109.412	448.799
	-44.969	-109.412	448.7
	-39.3461	-109.412	448.011
	-33.7232	-109.412	445.888
	-28.1003	-109.412	440.816
	-22.4774	-109.412	430.672
	-16.8545	-109.412	413.541
	-11.2316	-109.412	389.189
	-5.60874	-109.412	359.911
	0.0141475	-109.412	329.478
	5.63704	-109.412	300.694
	11.2599	-109.412	273.599
	16.8828	-109.412	246.51
	22.5057	-109.412	219.132
	28.1286	-109.412	193.92
	33.7515	-109.412	174.626
	39.3744	-109.412	163.309
	44.9973	-109.412	159.334
	50.6201	-109.412	160.461
	56.243	-109.412	164.723
	61.8659	-109.412	172.003
	67.4888	-109.412	183.597
	73.1117	-109.412	200.95
	78.7346	-109.412	224.098
	84.3575	-109.412	250.528
	89.9804	-109.412	275.405
	95.6032	-109.412	292.881
	101.226	-109.412	298.704
	106.849	-109.412	292.368
	112.472	-109.412	277.436
	118.095	-109.412	259.665
	123.718	-109.412	244.214
	129.341	-109.412	233.447
	134.963	-109.412	227.007
	140.586	-109.412	223.457
	146.209	-109.412	221.711
	151.832	-109.412	221.29
	157.455	-109.412	222.434
	163.078	-109.412	226.734
	168.701	-109.412	237.522
	174.324	-109.412	258.41
	179.947	-109.412	290.403
	185.569	-109.412	329.809
	191.192	-109.412	369.464
	196.815	-109.412	402.428
	202.438	-109.412	425.332
	208.061	-109.412	438.68
	213.684	-109.412	445.21
	219.307	-109.412	447.864
	224.93	-109.412	448.691
	230.553	-109.412	448.799
	-50.5918	-102.353	448.799
	-44.969	-102.353	448.703
	-39.3461	-102.353	448.014
	-33.7232	-102.353	445.895
	-28.1003	-102.353	440.833
	-22.4774	-102.353	430.698
	-16.8545	-102.353	413.614
	-11.2316	-102.353	389.359
	-5.60874	-102.353	360.319
	0.0141475	-102.353	330.424
	5.63704	-102.353	302.592
	11.2599	-102.353	276.95
	16.8828	-102.353	251.754
	22.5057	-102.353	226.476
	28.1286	-102.353	203.569
	33.7515	-102.353	186.896
	39.3744	-102.353	178.724
	44.9973	-102.353	178.259
	50.6201	-102.353	182.76
	56.243	-102.353	189.664
	61.8659	-102.353	198.536
	67.4888	-102.353	210.444
	73.1117	-102.353	226.326
	78.7346	-102.353	245.32
	84.3575	-102.353	264.3
	89.9804	-102.353	278.755
	95.6032	-102.353	284.459
	101.226	-102.353	279.436
	106.849	-102.353	265.189
	112.472	-102.353	246.182
	118.095	-102.353	227.915
	123.718	-102.353	214.467
	129.341	-102.353	206.923
	134.963	-102.353	203.762
	140.586	-102.353	202.915
	146.209	-102.353	203.336
	151.832	-102.353	205.161
	157.455	-102.353	209.253
	163.078	-102.353	217.341
	168.701	-102.353	232.212
	174.324	-102.353	256.59
	179.947	-102.353	290.827
	185.569	-102.353	331.148
	191.192	-102.353	370.778
	196.815	-102.353	403.322
	202.438	-102.353	425.804
	208.061	-102.353	438.883
	213.684	-102.353	445.267
	219.307	-102.353	447.864
	224.93	-102.353	448.689
	230.553	-102.353	448.799
	-50.5918	-95.2942	448.799
	-44.969	-95.2942	448.704
	-39.3461	-95.2942	448.017
	-33.7232	-95.2942	445.91
	-28.1003	-95.2942	440.88
	-22.4774	-95.2942	430.789
	-16.8545	-95.2942	413.786
	-11.2316	-95.2942	389.686
	-5.60874	-95.2942	360.953
	0.0141475	-95.2942	331.647
	5.63704	-95.2942	304.899
	11.2599	-95.2942	280.994
	16.8828	-95.2942	258.203
	22.5057	-95.2942	235.853
	28.1286	-95.2942	216.161
	33.7515	-95.2942	202.955
	39.3744	-95.2942	198.528
	44.9973	-95.2942	201.823
	50.6201	-95.2942	209.463
	56.243	-95.2942	218.417
	61.8659	-95.2942	227.805
	67.4888	-95.2942	238.277
	73.1117	-95.2942	249.999
	78.7346	-95.2942	261.403
	84.3575	-95.2942	269.395
	89.9804	-95.2942	270.804
	95.6032	-95.2942	263.925
	101.226	-95.2942	249.438
	106.849	-95.2942	230.296
	112.472	-95.2942	210.661
	118.095	-95.2942	194.562
	123.718	-95.2942	184.42
	129.341	-95.2942	180.12
	134.963	-95.2942	179.693
	140.586	-95.2942	181.235
	146.209	-95.2942	184.087
	151.832	-95.2942	188.748
	157.455	-95.2942	196.328
	163.078	-95.2942	208.371
	168.701	-95.2942	227.068
	174.324	-95.2942	254.479
	179.947	-95.2942	290.55
	185.569	-95.2942	331.614
	191.192	-95.2942	371.29
	196.815	-95.2942	403.66
	202.438	-95.2942	425.973
	208.061	-95.2942	438.944
	213.684	-95.2942	445.263
	219.307	-95.2942	447.845
	224.93	-95.2942	448.678
	230.553	-95.2942	448.799
	-50.5918	-88.2353	448.799
	-44.969	-88.2353	448.704
	-39.3461	-88.2353	448.028
	-33.7232	-88.2353	445.961
	-28.1003	-88.2353	441.007
	-22.4774	-88.2353	431.045
	-16.8545	-88.2353	414.246
	-11.2316	-88.2353	390.48
	-5.60874	-88.2353	362.242
	0.0141475	-88.2353	333.748
	5.63704	-88.2353	308.395
	11.2599	-88.2353	286.644
	16.8828	-88.2353	266.79
	22.5057	-88.2353	247.932
	28.1286	-88.2353	231.933
	33.7515	-88.2353	222.329
	39.3744	-88.2353	221.304
	44.9973	-88.2353	227.633
	50.6201	-88.2353	237.624
	56.243	-88.2353	247.735
	61.8659	-88.2353	256.547
	67.4888	-88.2353	263.922
	73.1117	-88.2353	269.241
	78.7346	-88.2353	270.564
	84.3575	-88.2353	265.46
	89.9804	-88.2353	252.912
	95.6032	-88.2353	234.145
	101.226	-88.2353	212.247
	106.849	-88.2353	190.757
	112.472	-88.2353	172.591
	118.095	-88.2353	159.616
	123.718	-88.2353	152.529
	129.341	-88.2353	150.628
	134.963	-88.2353	152.266
	140.586	-88.2353	156.354
	146.209	-88.2353	162.717
	151.832	-88.2353	171.816
	157.455	-88.2353	184.328
	163.078	-88.2353	201.083
	168.701	-88.2353	223.592
	174.324	-88.2353	253.584
	179.947	-88.2353	290.966
	185.569	-88.2353	332.368
	191.192	-88.2353	371.895
	196.815	-88.2353	404.012
	202.438	-88.2353	426.124
	208.061	-88.2353	438.991
	213.684	-88.2353	445.291
	219.307	-88.2353	447.832
	224.93	-88.2353	448.662
	230.553	-88.2353	448.799
	-50.5918	-81.1765	448.799
	-44.969	-81.1765	448.705
	-39.3461	-81.1765	448.049
	-33.7232	-81.1765	446.05
	-28.1003	-81.1765	441.202
	-22.4774	-81.1765	431.434
	-16.8545	-81.1765	414.977
	-11.2316	-81.1765	391.719
	-5.60874	-81.1765	364.167
	0.0141475	-81.1765	336.692
	5.63704	-81.1765	312.966
	11.2599	-81.1765	293.713
	16.8828	-81.1765	277.207
	22.5057	-81.1765	262.159
	28.1286	-81.1765	249.873
	33.7515	-81.1765	243.486
	39.3744	-81.1765	245.068
	44.9973	-81.1765	253.43
	50.6201	-81.1765	264.836
	56.243	-81.1765	275.351
	61.8659	-81.1765	282.66
	67.4888	-81.1765	285.601
	73.1117	-81.1765	282.878
	78.7346	-81.1765	272.763
	84.3575	-81.1765	254.339
	89.9804	-81.1765	229.057
	95.6032	-81.1765	200.775
	101.226	-81.1765	174.069
	106.849	-81.1765	152.068
	112.472	-81.1765	135.889
	118.095	-81.1765	125.297
	123.718	-81.1765	119.838
	129.341	-81.1765	118.989
	134.963	-81.1765	122.136
	140.586	-81.1765	129.166
	146.209	-81.1765	140.191
	151.832	-81.1765	155.155
	157.455	-81.1765	173.722
	163.078	-81.1765	195.767
	168.701	-81.1765	222.186
	174.324	-81.1765	254.508
	179.947	-81.1765	292.835
	185.569	-81.1765	334.251
	191.192	-81.1765	373.347
	196.815	-81.1765	404.936
	202.438	-81.1765	426.604
	208.061	-81.1765	439.192
	213.684	-81.1765	445.354
	219.307	-81.1765	447.865
	224.93	-81.1765	448.661
	230.553	-81.1765	448.799
	-50.5918	-74.1177	448.799
	-44.969	-74.1177	448.71
	-39.3461	-74.1177	448.093
	-33.7232	-74.1177	446.129
	-28.1003	-74.1177	441.394
	-22.4774	-74.1177	431.853
	-16.8545	-74.1177	415.733
	-11.2316	-74.1177	392.903
	-5.60874	-74.1177	365.957
	0.0141475	-74.1177	339.418
	5.63704	-74.1177	317.241
	11.2599	-74.1177	300.451
	16.8828	-74.1177	287.371
	22.5057	-74.1177	276.256
	28.1286	-74.1177	267.721
	33.7515	-74.1177	264.398
	39.3744	-74.1177	268.193
	44.9973	-74.1177	278.15
	50.6201	-74.1177	290.481
	56.243	-74.1177	300.692
	61.8659	-74.1177	305.455
	67.4888	-74.1177	302.576
	73.1117	-74.1177	290.574
	78.7346	-74.1177	268.774
	84.3575	-74.1177	238.377
	89.9804	-74.1177	203.204
	95.6032	-74.1177	168.868
	101.226	-74.1177	140.089
	106.849	-74.1177	118.773
	112.472	-74.1177	104.124
	118.095	-74.1177	94.5407
	123.718	-74.1177	89.2543
	129.341	-74.1177	88.5352
	134.963	-74.1177	92.9861
	140.586	-74.1177	103.223
	146.209	-74.1177	119.199
	151.832	-74.1177	140.089
	157.455	-74.1177	164.547
	163.078	-74.1177	191.675
	168.701	-74.1177	221.758
	174.324	-74.1177	256.204
	179.947	-74.1177	295.363
	185.569	-74.1177	336.725
	191.192	-74.1177	375.294
	196.815	-74.1177	406.211
	202.438	-74.1177	427.31
	208.061	-74.1177	439.502
	213.684	-74.1177	445.476
	219.307	-74.1177	447.909
	224.93	-74.1177	448.682
	230.553	-74.1177	448.799
	-50.5918	-67.0588	448.799
	-44.969	-67.0588	448.711
	-39.3461	-67.0588	448.123
	-33.7232	-67.0588	446.211
	-28.1003	-67.0588	441.546
	-22.4774	-67.0588	432.138
	-16.8545	-67.0588	416.217
	-11.2316	-67.0588	393.624
	-5.60874	-67.0588	366.951
	0.0141475	-67.0588	340.945
	5.63704	-67.0588	319.928
	11.2599	-67.0588	305.285
	16.8828	-67.0588	295.402
	22.5057	-67.0588	288.194
	28.1286	-67.0588	283.608
	33.7515	-67.0588	283.666
	39.3744	-67.0588	290.007
	44.9973	-67.0588	301.627
	50.6201	-67.0588	314.612
	56.243	-67.0588	323.714
	61.8659	-67.0588	324.642
	67.4888	-67.0588	314.674
	73.1117	-67.0588	292.773
	78.7346	-67.0588	260.107
	84.3575	-67.0588	220.241
	89.9804	-67.0588	178.817
	95.6032	-67.0588	141.833
	101.226	-67.0588	113.107
	106.849	-67.0588	92.8934
	112.472	-67.0588	79.0748
	118.095	-67.0588	69.5258
	123.718	-67.0588	63.893
	129.341	-67.0588	63.4094
	134.963	-67.0588	69.4904
	140.586	-67.0588	82.8481
	146.209	-67.0588	102.999
	151.832	-67.0588	128.46
	157.455	-67.0588	157.299
	163.078	-67.0588	188.109
	168.701	-67.0588	220.937
	174.324	-67.0588	257.025
	179.947	-67.0588	296.926
	185.569	-67.0588	338.372
	191.192	-67.0588	376.641
	196.815	-67.0588	407.133
	202.438	-67.0588	427.834
	208.061	-67.0588	439.763
	213.684	-67.0588	445.58
	219.307	-67.0588	447.944
	224.93	-67.0588	448.701
	230.553	-67.0588	448.799
	-50.5918	-60	448.799
	-44.969	-60	448.718
	-39.3461	-60	448.141
	-33.7232	-60	446.26
	-28.1003	-60	441.649
	-22.4774	-60	432.316
	-16.8545	-60	416.455
	-11.2316	-60	393.899
	-5.60874	-60	367.264
	0.0141475	-60	341.485
	5.63704	-60	321.275
	11.2599	-60	308.425
	16.8828	-60	301.503
	22.5057	-60	298.128
	28.1286	-60	297.61
	33.7515	-60	301.279
	39.3744	-60	310.257
	44.9973	-60	323.285
	50.6201	-60	336.105
	56.243	-60	342.994
	61.8659	-60	339.129
	67.4888	-60	321.769
	73.1117	-60	290.985
	78.7346	-60	249.946
	84.3575	-60	204.145
	89.9804	-60	160.099
	95.6032	-60	123.107
	101.226	-60	95.4339
	106.849	-60	75.9515
	112.472	-60	62.024
	118.095	-60	52.0253
	123.718	-60	46.4033
	129.341	-60	46.9558
	134.963	-60	55.1465
	140.586	-60	71.2482
	146.209	-60	94.2132
	151.832	-60	122.255
	157.455	-60	153.312
	163.078	-60	185.863
	168.701	-60	219.939
	174.324	-60	256.862
	179.947	-60	297.156
	185.569	-60	338.691
	191.192	-60	376.925
	196.815	-60	407.36
	202.438	-60	427.991
	208.061	-60	439.851
	213.684	-60	445.617
	219.307	-60	447.965
	224.93	-60	448.7
	230.553	-60	448.799
	-50.5918	-52.9412	448.799
	-44.969	-52.9412	448.728
	-39.3461	-52.9412	448.138
	-33.7232	-52.9412	446.284
	-28.1003	-52.9412	441.735
	-22.4774	-52.9412	432.467
	-16.8545	-52.9412	416.674
	-11.2316	-52.9412	394.184
	-5.60874	-52.9412	367.686
	0.0141475	-52.9412	342.288
	5.63704	-52.9412	322.971
	11.2599	-52.9412	311.847
	16.8828	-52.9412	307.572
	22.5057	-52.9412	307.56
	28.1286	-52.9412	310.555
	33.7515	-52.9412	317.105
	39.3744	-52.9412	327.718
	44.9973	-52.9412	340.764
	50.6201	-52.9412	351.908
	56.243	-52.9412	355.578
	61.8659	-52.9412	347.002
	67.4888	-52.9412	323.973
	73.1117	-52.9412	287.669
	78.7346	-52.9412	242.623
	84.3575	-52.9412	195.288
	89.9804	-52.9412	151.902
	95.6032	-52.9412	116.428
	101.226	-52.9412	89.5941
	106.849	-52.9412	69.5984
	112.472	-52.9412	54.4061
	118.095	-52.9412	43.4555
	123.718	-52.9412	38.0914
	129.341	-52.9412	40.2304
	134.963	-52.9412	50.6705
	140.586	-52.9412	68.8935
	146.209	-52.9412	93.3858
	151.832	-52.9412	122.278
	157.455	-52.9412	153.684
	163.078	-52.9412	186.311
	168.701	-52.9412	220.312
	174.324	-52.9412	257.098
	179.947	-52.9412	297.233
	185.569	-52.9412	338.628
	191.192	-52.9412	376.825
	196.815	-52.9412	407.291
	202.438	-52.9412	427.967
	208.061	-52.9412	439.841
	213.684	-52.9412	445.616
	219.307	-52.9412	447.96
	224.93	-52.9412	448.691
	230.553	-52.9412	448.799
	-50.5918	-45.8824	448.799
	-44.969	-45.8824	448.725
	-39.3461	-45.8824	448.149
	-33.7232	-45.8824	446.325
	-28.1003	-45.8824	441.845
	-22.4774	-45.8824	432.731
	-16.8545	-45.8824	417.175
	-11.2316	-45.8824	395.034
	-5.60874	-45.8824	369.058
	0.0141475	-45.8824	344.407
	5.63704	-45.8824	326.16
	11.2599	-45.8824	316.487
	16.8828	-45.8824	314.082
	22.5057	-45.8824	316.191
	28.1286	-45.8824	321.12
	33.7515	-45.8824	328.732
	39.3744	-45.8824	338.874
	44.9973	-45.8824	349.858
	50.6201	-45.8824	357.834
	56.243	-45.8824	357.977
	61.8659	-45.8824	346.298
	67.4888	-45.8824	321.169
	73.1117	-45.8824	284.296
	78.7346	-45.8824	240.523
	84.3575	-45.8824	195.969
	89.9804	-45.8824	155.793
	95.6032	-45.8824	122.448
	101.226	-45.8824	95.6414
	106.849	-45.8824	73.8732
	112.472	-45.8824	56.3294
	118.095	-45.8824	43.8925
	123.718	-45.8824	38.5484
	129.341	-45.8824	41.9244
	134.963	-45.8824	53.9791
	140.586	-45.8824	73.5159
	146.209	-45.8824	98.6088
	151.832	-45.8824	127.321
	157.455	-45.8824	157.981
	163.078	-45.8824	189.651
	168.701	-45.8824	222.661
	174.324	-45.8824	258.587
	179.947	-45.8824	298.08
	185.569	-45.8824	339.069
	191.192	-45.8824	377.034
	196.815	-45.8824	407.39
	202.438	-45.8824	428.024
	208.061	-45.8824	439.864
	213.684	-45.8824	445.621
	219.307	-45.8824	447.961
	224.93	-45.8824	448.69
	230.553	-45.8824	448.799
	-50.5918	-38.8235	448.799
	-44.969	-38.8235	448.72
	-39.3461	-38.8235	448.182
	-33.7232	-38.8235	446.411
	-28.1003	-38.8235	442.057
	-22.4774	-38.8235	433.207
	-16.8545	-38.8235	418.136
	-11.2316	-38.8235	396.702
	-5.60874	-38.8235	371.571
	0.0141475	-38.8235	347.727
	5.63704	-38.8235	330.093
	11.2599	-38.8235	320.778
	16.8828	-38.8235	318.564
	22.5057	-38.8235	320.713
	28.1286	-38.8235	325.321
	33.7515	-38.8235	331.766
	39.3744	-38.8235	339.528
	44.9973	-38.8235	347.013
	50.6201	-38.8235	351.255
	56.243	-38.8235	348.667
	61.8659	-38.8235	336.327
	67.4888	-38.8235	313.043
	73.1117	-38.8235	280.248
	78.7346	-38.8235	242.031
	84.3575	-38.8235	203.363
	89.9804	-38.8235	168.01
	95.6032	-38.8235	137.191
	101.226	-38.8235	110.328
	106.849	-38.8235	86.6693
	112.472	-38.8235	66.8345
	118.095	-38.8235	52.7823
	123.718	-38.8235	46.8976
	129.341	-38.8235	50.4366
	134.963	-38.8235	62.8386
	140.586	-38.8235	82.5727
	146.209	-38.8235	107.501
	151.832	-38.8235	135.501
	157.455	-38.8235	164.861
	163.078	-38.8235	194.825
	168.701	-38.8235	226.138
	174.324	-38.8235	260.66
	179.947	-38.8235	299.227
	185.569	-38.8235	339.696
	191.192	-38.8235	377.36
	196.815	-38.8235	407.562
	202.438	-38.8235	428.114
	208.061	-38.8235	439.913
	213.684	-38.8235	445.647
	219.307	-38.8235	447.97
	224.93	-38.8235	448.698
	230.553	-38.8235	448.799
	-50.5918	-31.7647	448.799
	-44.969	-31.7647	448.727
	-39.3461	-31.7647	448.215
	-33.7232	-31.7647	446.508
	-28.1003	-31.7647	442.347
	-22.4774	-31.7647	433.858
	-16.8545	-31.7647	419.378
	-11.2316	-31.7647	398.718
	-5.60874	-31.7647	374.298
	0.0141475	-31.7647	350.74
	5.63704	-31.7647	332.579
	11.2599	-31.7647	321.851
	16.8828	-31.7647	317.587
	22.5057	-31.7647	317.447
	28.1286	-31.7647	319.688
	33.7515	-31.7647	323.507
	39.3744	-31.7647	328.123
	44.9973	-31.7647	332.099
	50.6201	-31.7647	333.35
	56.243	-31.7647	329.577
	61.8659	-31.7647	318.84
	67.4888	-31.7647	300.074
	73.1117	-31.7647	274.015
	78.7346	-31.7647	243.492
	84.3575	-31.7647	212.063
	89.9804	-31.7647	182.356
	95.6032	-31.7647	154.976
	101.226	-31.7647	129.41
	106.849	-31.7647	105.613
	112.472	-31.7647	85.0319
	118.095	-31.7647	70.1792
	123.718	-31.7647	63.3846
	129.341	-31.7647	65.7364
	134.963	-31.7647	76.7991
	140.586	-31.7647	95.2721
	146.209	-31.7647	119.031
	151.832	-31.7647	145.742
	157.455	-31.7647	173.289
	163.078	-31.7647	200.878
	168.701	-31.7647	229.747
	174.324	-31.7647	262.314
	179.947	-31.7647	299.701
	185.569	-31.7647	339.666
	191.192	-31.7647	377.219
	196.815	-31.7647	407.437
	202.438	-31.7647	428.034
	208.061	-31.7647	439.892
	213.684	-31.7647	445.648
	219.307	-31.7647	447.99
	224.93	-31.7647	448.702
	230.553	-31.7647	448.799
	-50.5918	-24.7059	448.799
	-44.969	-24.7059	448.737
	-39.3461	-24.7059	448.229
	-33.7232	-24.7059	446.584
	-28.1003	-24.7059	442.567
	-22.4774	-24.7059	434.372
	-16.8545	-24.7059	420.329
	-11.2316	-24.7059	400.139
	-5.60874	-24.7059	375.919
	0.0141475	-24.7059	351.838
	5.63704	-24.7059	331.966
	11.2599	-24.7059	318.236
	16.8828	-24.7059	310.122
	22.5057	-24.7059	305.996
	28.1286	-24.7059	304.629
	33.7515	-24.7059	305.31
	39.3744	-24.7059	307.101
	44.9973	-24.7059	308.614
	50.6201	-24.7059	308.316
	56.243	-24.7059	304.81
	61.8659	-24.7059	296.825
	67.4888	-24.7059	283.345
	73.1117	-24.7059	264.355
	78.7346	-24.7059	241.552
	84.3575	-24.7059	217.447
	89.9804	-24.7059	193.884
	95.6032	-24.7059	171.302
	101.226	-24.7059	149.442
	106.849	-24.7059	128.511
	112.472	-24.7059	109.934
	118.095	-24.7059	95.8324
	123.718	-24.7059	88.1498
	129.341	-24.7059	88.1473
	134.963	-24.7059	96.1526
	140.586	-24.7059	111.708
	146.209	-24.7059	133.162
	151.832	-24.7059	157.793
	157.455	-24.7059	182.903
	163.078	-24.7059	207.486
	168.701	-24.7059	233.303
	174.324	-24.7059	263.39
	179.947	-24.7059	299.293
	185.569	-24.7059	338.739
	191.192	-24.7059	376.351
	196.815	-24.7059	406.818
	202.438	-24.7059	427.688
	208.061	-24.7059	439.756
	213.684	-24.7059	445.606
	219.307	-24.7059	447.972
	224.93	-24.7059	448.709
	230.553	-24.7059	448.799
	-50.5918	-17.6471	448.799
	-44.969	-17.6471	448.737
	-39.3461	-17.6471	448.218
	-33.7232	-17.6471	446.593
	-28.1003	-17.6471	442.619
	-22.4774	-17.6471	434.493
	-16.8545	-17.6471	420.543
	-11.2316	-17.6471	400.337
	-5.60874	-17.6471	375.744
	0.0141475	-17.6471	350.475
	5.63704	-17.6471	328.224
	11.2599	-17.6471	310.847
	16.8828	-17.6471	298.197
	22.5057	-17.6471	289.402
	28.1286	-17.6471	283.986
	33.7515	-17.6471	281.558
	39.3744	-17.6471	281.14
	44.9973	-17.6471	281.265
	50.6201	-17.6471	280.499
	56.243	-17.6471	277.834
	61.8659	-17.6471	272.32
	67.4888	-17.6471	263.084
	73.1117	-17.6471	249.809
	78.7346	-17.6471	233.551
	84.3575	-17.6471	216.246
	89.9804	-17.6471	199.322
	95.6032	-17.6471	183.233
	101.226	-17.6471	167.757
	106.849	-17.6471	152.926
	112.472	-17.6471	139.231
	118.095	-17.6471	127.691
	123.718	-17.6471	119.612
	129.341	-17.6471	116.541
	134.963	-17.6471	120.121
	140.586	-17.6471	131.327
	146.209	-17.6471	149.19
	151.832	-17.6471	170.85
	157.455	-17.6471	192.979
	163.078	-17.6471	214.263
	168.701	-17.6471	236.722
	174.324	-17.6471	264.047
	179.947	-17.6471	298.253
	185.569	-17.6471	337.113
	191.192	-17.6471	374.89
	196.815	-17.6471	405.815
	202.438	-17.6471	427.139
	208.061	-17.6471	439.506
	213.684	-17.6471	445.506
	219.307	-17.6471	447.933
	224.93	-17.6471	448.705
	230.553	-17.6471	448.799
	-50.5918	-10.5882	448.799
	-44.969	-10.5882	448.723
	-39.3461	-10.5882	448.199
	-33.7232	-10.5882	446.562
	-28.1003	-10.5882	442.572
	-22.4774	-10.5882	434.408
	-16.8545	-10.5882	420.307
	-11.2316	-10.5882	399.794
	-5.60874	-10.5882	374.502
	0.0141475	-10.5882	347.797
	5.63704	-10.5882	323.069
	11.2599	-10.5882	302.064
	16.8828	-10.5882	284.93
	22.5057	-10.5882	271.464
	28.1286	-10.5882	261.884
	33.7515	-10.5882	256.304
	39.3744	-10.5882	253.921
	44.9973	-10.5882	253.129
	50.6201	-10.5882	252.309
	56.243	-10.5882	250.237
	61.8659	-10.5882	246.099
	67.4888	-10.5882	239.24
	73.1117	-10.5882	229.639
	78.7346	-10.5882	218.318
	84.3575	-10.5882	207.002
	89.9804	-10.5882	197.017
	95.6032	-10.5882	188.671
	101.226	-10.5882	181.706
	106.849	-10.5882	175.441
	112.472	-10.5882	169.045
	118.095	-10.5882	161.959
	123.718	-10.5882	154.598
	129.341	-10.5882	148.693
	134.963	-10.5882	147.222
	140.586	-10.5882	152.901
	146.209	-10.5882	165.91
	151.832	-10.5882	183.592
	157.455	-10.5882	202.228
	163.078	-10.5882	220.11
	168.701	-10.5882	239.324
	174.324	-10.5882	264.069
	179.947	-10.5882	296.738
	185.569	-10.5882	335.118
	191.192	-10.5882	373.156
	196.815	-10.5882	404.641
	202.438	-10.5882	426.487
	208.061	-10.5882	439.197
	213.684	-10.5882	445.385
	219.307	-10.5882	447.9
	224.93	-10.5882	448.694
	230.553	-10.5882	448.799
	-50.5918	-3.52941	448.799
	-44.969	-3.52941	448.716
	-39.3461	-3.52941	448.202
	-33.7232	-3.52941	446.584
	-28.1003	-3.52941	442.648
	-22.4774	-3.52941	434.553
	-16.8545	-3.52941	420.477
	-11.2316	-3.52941	399.819
	-5.60874	-3.52941	373.945
	0.0141475	-3.52941	345.884
	5.63704	-3.52941	318.761
	11.2599	-3.52941	294.307
	16.8828	-3.52941	272.857
	22.5057	-3.52941	254.72
	28.1286	-3.52941	240.705
	33.7515	-3.52941	231.519
	39.3744	-3.52941	226.8
	44.9973	-3.52941	225.003
	50.6201	-3.52941	224.129
	56.243	-3.52941	222.489
	61.8659	-3.52941	219.042
	67.4888	-3.52941	213.297
	73.1117	-3.52941	205.792
	78.7346	-3.52941	197.93
	84.3575	-3.52941	191.478
	89.9804	-3.52941	187.769
	95.6032	-3.52941	187.244
	101.226	-3.52941	189.422
	106.849	-3.52941	192.931
	112.472	-3.52941	195.534
	118.095	-3.52941	194.824
	123.718	-3.52941	189.882
	129.341	-3.52941	182.287
	134.963	-3.52941	176.073
	140.586	-3.52941	175.606
	146.209	-3.52941	182.608
	151.832	-3.52941	195.108
	157.455	-3.52941	209.53
	163.078	-3.52941	223.969
	168.701	-3.52941	240.411
	174.324	-3.52941	263.203
	179.947	-3.52941	294.884
	185.569	-3.52941	333.117
	191.192	-3.52941	371.526
	196.815	-3.52941	403.579
	202.438	-3.52941	425.905
	208.061	-3.52941	438.935
	213.684	-3.52941	445.303
	219.307	-3.52941	447.876
	224.93	-3.52941	448.686
	230.553	-3.52941	448.799
	-50.5918	3.52941	448.799
	-44.969	3.52941	448.728
	-39.3461	3.52941	448.239
	-33.7232	3.52941	446.73
	-28.1003	3.52941	443.011
	-22.4774	3.52941	435.259
	-16.8545	3.52941	421.648
	-11.2316	3.52941	401.336
	-5.60874	3.52941	375.293
	0.0141475	3.52941	346.15
	5.63704	3.52941	316.779
	11.2599	3.52941	288.941
	16.8828	3.52941	263.213
	22.5057	3.52941	240.279
	28.1286	3.52941	221.361
	33.7515	3.52941	207.767
	39.3744	3.52941	199.807
	44.9973	3.52941	196.415
	50.6201	3.52941	195.477
	56.243	3.52941	194.699
	61.8659	3.52941	192.491
	67.4888	3.52941	188.245
	73.1117	3.52941	182.702
	78.7346	3.52941	177.581
	84.3575	3.52941	174.866
	89.9804	3.52941	176.007
	95.6032	3.52941	181.764
	101.226	3.52941	191.85
	106.849	3.52941	204.565
	112.472	3.52941	216.447
	118.095	3.52941	223.267
	123.718	3.52941	222.419
	129.341	3.52941	214.745
	134.963	3.52941	204.709
	140.586	3.52941	198.105
	146.209	3.52941	198.369
	151.832	3.52941	204.866
	157.455	3.52941	214.577
	163.078	3.52941	225.665
	168.701	3.52941	239.928
	174.324	3.52941	261.535
	179.947	3.52941	292.862
	185.569	3.52941	331.329
	191.192	3.52941	370.276
	196.815	3.52941	402.838
	202.438	3.52941	425.528
	208.061	3.52941	438.771
	213.684	3.52941	445.251
	219.307	3.52941	447.879
	224.93	3.52941	448.686
	230.553	3.52941	448.799
	-50.5918	10.5882	448.799
	-44.969	10.5882	448.751
	-39.3461	10.5882	448.313
	-33.7232	10.5882	446.969
	-28.1003	10.5882	443.569
	-22.4774	10.5882	436.4
	-16.8545	10.5882	423.596
	-11.2316	10.5882	404.029
	-5.60874	10.5882	378.231
	0.0141475	10.5882	348.331
	5.63704	10.5882	316.946
	11.2599	10.5882	285.92
	16.8828	10.5882	256.133
	22.5057	10.5882	228.455
	28.1286	10.5882	204.348
	33.7515	10.5882	185.573
	39.3744	10.5882	173.295
	44.9973	10.5882	167.288
	50.6201	10.5882	165.85
	56.243	10.5882	166.442
	61.8659	10.5882	166.903
	67.4888	10.5882	166.038
	73.1117	10.5882	164.093
	78.7346	10.5882	162.624
	84.3575	10.5882	163.461
	89.9804	10.5882	168.191
	95.6032	10.5882	177.91
	101.226	10.5882	192.996
	106.849	10.5882	212.101
	112.472	10.5882	231.264
	118.095	10.5882	244.863
	123.718	10.5882	248.55
	129.341	10.5882	241.938
	134.963	10.5882	229.258
	140.586	10.5882	217.302
	146.209	10.5882	211.281
	151.832	10.5882	212.071
	157.455	10.5882	217.428
	163.078	10.5882	225.671
	168.701	10.5882	238.347
	174.324	10.5882	259.307
	179.947	10.5882	290.656
	185.569	10.5882	329.568
	191.192	10.5882	369.096
	196.815	10.5882	402.166
	202.438	10.5882	425.186
	208.061	10.5882	438.626
	213.684	10.5882	445.203
	219.307	10.5882	447.87
	224.93	10.5882	448.693
	230.553	10.5882	448.799
	-50.5918	17.6471	448.799
	-44.969	17.6471	448.762
	-39.3461	17.6471	448.403
	-33.7232	17.6471	447.202
	-28.1003	17.6471	444.115
	-22.4774	17.6471	437.498
	-16.8545	17.6471	425.472
	-11.2316	17.6471	406.693
	-5.60874	17.6471	381.226
	0.0141475	17.6471	350.711
	5.63704	17.6471	317.594
	11.2599	17.6471	283.882
	16.8828	17.6471	250.697
	22.5057	17.6471	218.918
	28.1286	17.6471	190.06
	33.7515	17.6471	166.083
	39.3744	17.6471	148.806
	44.9973	17.6471	139.056
	50.6201	17.6471	136.061
	56.243	17.6471	137.766
	61.8659	17.6471	141.702
	67.4888	17.6471	145.958
	73.1117	17.6471	149.878
	78.7346	17.6471	154.097
	84.3575	17.6471	159.721
	89.9804	17.6471	167.965
	95.6032	17.6471	180.13
	101.226	17.6471	197.208
	106.849	17.6471	218.708
	112.472	17.6471	241.16
	118.095	17.6471	258.585
	123.718	17.6471	265.347
	129.341	17.6471	259.745
	134.963	17.6471	245.511
	140.586	17.6471	229.946
	146.209	17.6471	219.508
	151.832	17.6471	216.32
	157.455	17.6471	218.712
	163.078	17.6471	224.953
	168.701	17.6471	236.365
	174.324	17.6471	256.692
	179.947	17.6471	287.982
	185.569	17.6471	327.261
	191.192	17.6471	367.418
	196.815	17.6471	401.126
	202.438	17.6471	424.642
	208.061	17.6471	438.378
	213.684	17.6471	445.11
	219.307	17.6471	447.842
	224.93	17.6471	448.696
	230.553	17.6471	448.799
	-50.5918	24.7059	448.799
	-44.969	24.7059	448.765
	-39.3461	24.7059	448.453
	-33.7232	24.7059	447.368
	-28.1003	24.7059	444.474
	-22.4774	24.7059	438.202
	-16.8545	24.7059	426.634
	-11.2316	24.7059	408.225
	-5.60874	24.7059	382.741
	0.0141475	24.7059	351.543
	5.63704	24.7059	317.011
	11.2599	24.7059	281.34
	16.8828	24.7059	245.803
	22.5057	24.7059	211.271
	28.1286	24.7059	178.98
	33.7515	24.7059	150.765
	39.3744	24.7059	128.737
	44.9973	24.7059	114.582
	50.6201	24.7059	108.818
	56.243	24.7059	110.365
	61.8659	24.7059	117.104
	67.4888	24.7059	126.633
	73.1117	24.7059	137.354
	78.7346	24.7059	148.688
	84.3575	24.7059	160.627
	89.9804	24.7059	173.498
	95.6032	24.7059	188.214
	101.226	24.7059	205.901
	106.849	24.7059	226.862
	112.472	24.7059	248.738
	118.095	24.7059	266.167
	123.718	24.7059	273.309
	129.341	24.7059	267.724
	134.963	24.7059	252.691
	140.586	24.7059	235.666
	146.209	24.7059	223.497
	151.832	24.7059	218.7
	157.455	24.7059	219.704
	163.078	24.7059	224.599
	168.701	24.7059	234.739
	174.324	24.7059	254.076
	179.947	24.7059	284.921
	185.569	24.7059	324.419
	191.192	24.7059	365.209
	196.815	24.7059	399.7
	202.438	24.7059	423.857
	208.061	24.7059	438.025
	213.684	24.7059	444.982
	219.307	24.7059	447.796
	224.93	24.7059	448.677
	230.553	24.7059	448.799
	-50.5918	31.7647	448.799
	-44.969	31.7647	448.762
	-39.3461	31.7647	448.472
	-33.7232	31.7647	447.422
	-28.1003	31.7647	444.632
	-22.4774	31.7647	438.466
	-16.8545	31.7647	426.969
	-11.2316	31.7647	408.477
	-5.60874	31.7647	382.598
	0.0141475	31.7647	350.655
	5.63704	31.7647	315.088
	11.2599	31.7647	278.234
	16.8828	31.7647	241.522
	22.5057	31.7647	205.71
	28.1286	31.7647	171.588
	33.7515	31.7647	140.609
	39.3744	31.7647	114.877
	44.9973	31.7647	96.663
	50.6201	31.7647	87.5953
	56.243	31.7647	87.7386
	61.8659	31.7647	95.5968
	67.4888	31.7647	108.726
	73.1117	31.7647	124.935
	78.7346	31.7647	142.812
	84.3575	31.7647	161.39
	89.9804	31.7647	180.036
	95.6032	31.7647	198.632
	101.226	31.7647	217.766
	106.849	31.7647	237.869
	112.472	31.7647	257.398
	118.095	31.7647	272.012
	123.718	31.7647	276.746
	129.341	31.7647	269.622
	134.963	31.7647	254.037
	140.586	31.7647	237.232
	146.209	31.7647	225.561
	151.832	31.7647	221.023
	157.455	31.7647	221.567
	163.078	31.7647	225.278
	168.701	31.7647	233.909
	174.324	31.7647	251.985
	179.947	31.7647	282.222
	185.569	31.7647	321.821
	191.192	31.7647	363.202
	196.815	31.7647	398.418
	202.438	31.7647	423.163
	208.061	31.7647	437.706
	213.684	31.7647	444.86
	219.307	31.7647	447.763
	224.93	31.7647	448.662
	230.553	31.7647	448.799
	-50.5918	38.8235	448.799
	-44.969	38.8235	448.762
	-39.3461	38.8235	448.465
	-33.7232	38.8235	447.439
	-28.1003	38.8235	444.64
	-22.4774	38.8235	438.469
	-16.8545	38.8235	426.888
	-11.2316	38.8235	408.145
	-5.60874	38.8235	381.842
	0.0141475	38.8235	349.36
	5.63704	38.8235	313.262
	11.2599	38.8235	276.006
	16.8828	38.8235	239.064
	22.5057	38.8235	203.01
	28.1286	38.8235	168.251
	33.7515	38.8235	135.88
	39.3744	38.8235	107.936
	44.9973	38.8235	86.9334
	50.6201	38.8235	75.1197
	56.243	38.8235	73.4059
	61.8659	38.8235	80.8202
	67.4888	38.8235	95.0777
	73.1117	38.8235	113.863
	78.7346	38.8235	135.643
	84.3575	38.8235	159.286
	89.9804	38.8235	183.693
	95.6032	38.8235	207.7
	101.226	38.8235	230.601
	106.849	38.8235	251.744
	112.472	38.8235	269.263
	118.095	38.8235	279.763
	123.718	38.8235	279.969
	129.341	38.8235	269.603
	134.963	38.8235	252.938
	140.586	38.8235	236.994
	146.209	38.8235	226.954
	151.832	38.8235	223.415
	157.455	38.8235	223.76
	163.078	38.8235	226.331
	168.701	38.8235	233.571
	174.324	38.8235	250.657
	179.947	38.8235	280.567
	185.569	38.8235	320.348
	191.192	38.8235	362.171
	196.815	38.8235	397.814
	202.438	38.8235	422.882
	208.061	38.8235	437.586
	213.684	38.8235	444.813
	219.307	38.8235	447.749
	224.93	38.8235	448.67
	230.553	38.8235	448.799
	-50.5918	45.8824	448.799
	-44.969	45.8824	448.766
	-39.3461	45.8824	448.471
	-33.7232	45.8824	447.437
	-28.1003	45.8824	444.631
	-22.4774	45.8824	438.437
	-16.8545	45.8824	426.794
	-11.2316	45.8824	407.955
	-5.60874	45.8824	381.522
	0.0141475	45.8824	349.005
	5.63704	45.8824	313.047
	11.2599	45.8824	276.09
	16.8828	45.8824	239.56
	22.5057	45.8824	203.826
	28.1286	45.8824	169.107
	33.7515	45.8824	136.463
	39.3744	45.8824	107.897
	44.9973	45.8824	85.9219
	50.6201	45.8824	72.8083
	56.243	45.8824	69.6434
	61.8659	45.8824	75.6603
	67.4888	45.8824	88.6214
	73.1117	45.8824	106.612
	78.7346	45.8824	128.705
	84.3575	45.8824	154.535
	89.9804	45.8824	183.231
	95.6032	45.8824	213.05
	101.226	45.8824	241.486
	106.849	45.8824	265.634
	112.472	45.8824	282.264
	118.095	45.8824	288.413
	123.718	45.8824	282.884
	129.341	45.8824	268.046
	134.963	45.8824	249.683
	140.586	45.8824	234.539
	146.209	45.8824	226.223
	151.832	45.8824	223.793
	157.455	45.8824	224.111
	163.078	45.8824	225.951
	168.701	45.8824	232.546
	174.324	45.8824	249.497
	179.947	45.8824	279.736
	185.569	45.8824	319.983
	191.192	45.8824	362.11
	196.815	45.8824	397.892
	202.438	45.8824	422.979
	208.061	45.8824	437.648
	213.684	45.8824	444.848
	219.307	45.8824	447.774
	224.93	45.8824	448.684
	230.553	45.8824	448.799
	-50.5918	52.9412	448.799
	-44.969	52.9412	448.769
	-39.3461	52.9412	448.475
	-33.7232	52.9412	447.429
	-28.1003	52.9412	444.619
	-22.4774	52.9412	438.423
	-16.8545	52.9412	426.818
	-11.2316	52.9412	408.071
	-5.60874	52.9412	381.854
	0.0141475	52.9412	349.78
	5.63704	52.9412	314.5
	11.2599	52.9412	278.437
	16.8828	52.9412	242.868
	22.5057	52.9412	208.031
	28.1286	52.9412	174.199
	33.7515	52.9412	142.495
	39.3744	52.9412	114.923
	44.9973	52.9412	93.7887
	50.6201	52.9412	80.9429
	56.243	52.9412	76.9631
	61.8659	52.9412	80.8457
	67.4888	52.9412	90.6643
	73.1117	52.9412	105.064
	78.7346	52.9412	124.231
	84.3575	52.9412	149.061
	89.9804	52.9412	179.465
	95.6032	52.9412	213.402
	101.226	52.9412	246.664
	106.849	52.9412	273.804
	112.472	52.9412	289.797
	118.095	52.9412	291.898
	123.718	52.9412	281.032
	129.341	52.9412	262.125
	134.963	52.9412	242.401
	140.586	52.9412	228.068
	146.209	52.9412	221.248
	151.832	52.9412	219.791
	157.455	52.9412	220.403
	163.078	52.9412	222.422
	168.701	52.9412	229.616
	174.324	52.9412	247.605
	179.947	52.9412	278.898
	185.569	52.9412	319.881
	191.192	52.9412	362.33
	196.815	52.9412	398.165
	202.438	52.9412	423.189
	208.061	52.9412	437.767
	213.684	52.9412	444.9
	219.307	52.9412	447.801
	224.93	52.9412	448.693
	230.553	52.9412	448.799
	-50.5918	60	448.799
	-44.969	60	448.766
	-39.3461	60	448.464
	-33.7232	60	447.398
	-28.1003	60	444.559
	-22.4774	60	438.329
	-16.8545	60	426.717
	-11.2316	60	408.084
	-5.60874	60	382.212
	0.0141475	60	350.789
	5.63704	60	316.549
	11.2599	60	281.892
	16.8828	60	247.998
	22.5057	60	215.102
	28.1286	60	183.536
	33.7515	60	154.391
	39.3744	60	129.411
	44.9973	60	110.5
	50.6201	60	98.803
	56.243	60	94.2332
	61.8659	60	95.6086
	67.4888	60	101.31
	73.1117	60	110.753
	78.7346	60	125.113
	84.3575	60	146.396
	89.9804	60	175.364
	95.6032	60	209.795
	101.226	60	244.206
	106.849	60	271.356
	112.472	60	285.188
	118.095	60	283.576
	123.718	60	269.141
	129.341	60	248.507
	134.963	60	229.2
	140.586	60	216.466
	146.209	60	211.155
	151.832	60	210.671
	157.455	60	212.087
	163.078	60	215.387
	168.701	60	224.458
	174.324	60	244.471
	179.947	60	277.413
	185.569	60	319.413
	191.192	60	362.313
	196.815	60	398.289
	202.438	60	423.305
	208.061	60	437.835
	213.684	60	444.926
	219.307	60	447.806
	224.93	60	448.687
	230.553	60	448.799
	-50.5918	67.0588	448.799
	-44.969	67.0588	448.76
	-39.3461	67.0588	448.437
	-33.7232	67.0588	447.33
	-28.1003	67.0588	444.408
	-22.4774	67.0588	438.052
	-16.8545	67.0588	426.316
	-11.2316	67.0588	407.666
	-5.60874	67.0588	382.087
	0.0141475	67.0588	351.387
	5.63704	67.0588	318.415
	11.2599	67.0588	285.654
	16.8828	67.0588	254.31
	22.5057	67.0588	224.636
	28.1286	67.0588	196.89
	33.7515	67.0588	171.863
	39.3744	67.0588	150.752
	44.9973	67.0588	134.698
	50.6201	67.0588	124.251
	56.243	67.0588	118.982
	61.8659	67.0588	117.862
	67.4888	67.0588	119.768
	73.1117	67.0588	124.645
	78.7346	67.0588	134.177
	84.3575	67.0588	150.804
	89.9804	67.0588	175.463
	95.6032	67.0588	205.793
	101.226	67.0588	235.669
	106.849	67.0588	257.559
	112.472	67.0588	266.04
	118.095	67.0588	260.341
	123.718	67.0588	244.446
	129.341	67.0588	225.197
	134.963	67.0588	208.916
	140.586	67.0588	199.211
	146.209	67.0588	196.024
	151.832	67.0588	196.991
	157.455	67.0588	200.061
	163.078	67.0588	205.792
	168.701	67.0588	217.79
	174.324	67.0588	240.571
	179.947	67.0588	275.573
	185.569	67.0588	318.746
	191.192	67.0588	362.176
	196.815	67.0588	398.315
	202.438	67.0588	423.352
	208.061	67.0588	437.87
	213.684	67.0588	444.94
	219.307	67.0588	447.793
	224.93	67.0588	448.679
	230.553	67.0588	448.799
	-50.5918	74.1177	448.799
	-44.969	74.1177	448.745
	-39.3461	74.1177	448.405
	-33.7232	74.1177	447.239
	-28.1003	74.1177	444.195
	-22.4774	74.1177	437.637
	-16.8545	74.1177	425.68
	-11.2316	74.1177	406.942
	-5.60874	74.1177	381.603
	0.0141475	74.1177	351.686
	5.63704	74.1177	320.214
	11.2599	74.1177	289.774
	16.8828	74.1177	261.655
	22.5057	74.1177	236.071
	28.1286	74.1177	213.055
	33.7515	74.1177	192.865
	39.3744	74.1177	175.941
	44.9973	74.1177	162.602
	50.6201	74.1177	152.96
	56.243	74.1177	146.799
	61.8659	74.1177	143.646
	67.4888	74.1177	142.989
	73.1117	74.1177	144.987
	78.7346	74.1177	151.024
	84.3575	74.1177	162.981
	89.9804	74.1177	181.276
	95.6032	74.1177	203.183
	101.226	74.1177	222.966
	106.849	74.1177	234.448
	112.472	74.1177	234.34
	118.095	74.1177	223.931
	123.718	74.1177	208.094
	129.341	74.1177	192.558
	134.963	74.1177	181.349
	140.586	74.1177	176.115
	146.209	74.1177	176.15
	151.832	74.1177	179.728
	157.455	74.1177	185.734
	163.078	74.1177	195.043
	168.701	74.1177	210.805
	174.324	74.1177	236.826
	179.947	74.1177	274.067
	185.569	74.1177	318.418
	191.192	74.1177	362.309
	196.815	74.1177	398.514
	202.438	74.1177	423.502
	208.061	74.1177	437.939
	213.684	74.1177	444.963
	219.307	74.1177	447.788
	224.93	74.1177	448.669
	230.553	74.1177	448.799
	-50.5918	81.1765	448.799
	-44.969	81.1765	448.738
	-39.3461	81.1765	448.379
	-33.7232	81.1765	447.15
	-28.1003	81.1765	443.99
	-22.4774	81.1765	437.253
	-16.8545	81.1765	425.059
	-11.2316	81.1765	406.2
	-5.60874	81.1765	381.1
	0.0141475	81.1765	352.023
	5.63704	81.1765	322.224
	11.2599	81.1765	294.328
	16.8828	81.1765	269.592
	22.5057	81.1765	248.092
	28.1286	81.1765	229.512
	33.7515	81.1765	213.615
	39.3744	81.1765	200.139
	44.9973	81.1765	188.745
	50.6201	81.1765	179.378
	56.243	81.1765	172.262
	61.8659	81.1765	167.748
	67.4888	81.1765	165.815
	73.1117	81.1765	166.422
	78.7346	81.1765	170.033
	84.3575	81.1765	177.316
	89.9804	81.1765	187.752
	95.6032	81.1765	198.569
	101.226	81.1765	205.345
	106.849	81.1765	204.319
	112.472	81.1765	194.921
	118.095	81.1765	180.291
	123.718	81.1765	165.409
	129.341	81.1765	154.33
	134.963	81.1765	148.725
	140.586	81.1765	148.59
	146.209	81.1765	152.866
	151.832	81.1765	160.422
	157.455	81.1765	170.614
	163.078	81.1765	184.327
	168.701	81.1765	204.287
	174.324	81.1765	233.681
	179.947	81.1765	273.121
	185.569	81.1765	318.603
	191.192	81.1765	362.857
	196.815	81.1765	399
	202.438	81.1765	423.782
	208.061	81.1765	438.068
	213.684	81.1765	445.015
	219.307	81.1765	447.807
	224.93	81.1765	448.675
	230.553	81.1765	448.799
	-50.5918	88.2353	448.799
	-44.969	88.2353	448.74
	-39.3461	88.2353	448.361
	-33.7232	88.2353	447.096
	-28.1003	88.2353	443.854
	-22.4774	88.2353	436.944
	-16.8545	88.2353	424.516
	-11.2316	88.2353	405.509
	-5.60874	88.2353	380.582
	0.0141475	88.2353	352.344
	5.63704	88.2353	324.254
	11.2599	88.2353	298.901
	16.8828	88.2353	277.273
	22.5057	88.2353	259.134
	28.1286	88.2353	243.834
	33.7515	88.2353	230.813
	39.3744	88.2353	219.486
	44.9973	88.2353	209.24
	50.6201	88.2353	199.934
	56.243	88.2353	192.158
	61.8659	88.2353	186.787
	67.4888	88.2353	184.076
	73.1117	88.2353	183.443
	78.7346	88.2353	184.21
	84.3575	88.2353	185.728
	89.9804	88.2353	187.084
	95.6032	88.2353	186.298
	101.226	88.2353	180.876
	106.849	88.2353	169.508
	112.472	88.2353	153.593
	118.095	88.2353	136.984
	123.718	88.2353	123.899
	129.341	88.2353	116.722
	134.963	88.2353	115.631
	140.586	88.2353	119.946
	146.209	88.2353	128.679
	151.832	88.2353	140.899
	157.455	88.2353	155.965
	163.078	88.2353	174.345
	168.701	88.2353	198.346
	174.324	88.2353	230.83
	179.947	88.2353	272.257
	185.569	88.2353	318.795
	191.192	88.2353	363.384
	196.815	88.2353	399.466
	202.438	88.2353	424.069
	208.061	88.2353	438.217
	213.684	88.2353	445.073
	219.307	88.2353	447.835
	224.93	88.2353	448.683
	230.553	88.2353	448.799
	-50.5918	95.2942	448.799
	-44.969	95.2942	448.749
	-39.3461	95.2942	448.358
	-33.7232	95.2942	447.062
	-28.1003	95.2942	443.72
	-22.4774	95.2942	436.637
	-16.8545	95.2942	423.946
	-11.2316	95.2942	404.689
	-5.60874	95.2942	379.811
	0.0141475	95.2942	352.301
[truncated: 602 more rows]
